# Supplementary material for: Molecular surveillance of insecticide resistance in Phlebotomus argentipes targeted by indoor residual spraying for visceral leishmaniasis elimination in India
Source: PLoS Negl Trop Dis. 2023 Nov 8;17(11):e0011734. doi: 10.1371/journal.pntd.0011734 (PMC10659200; doi:10.1371/journal.pntd.0011734)
Supplement: S2 Table — (XLSX) [file pntd.0011734.s002.xlsx]

## Sheet: database_individual
S2 Table. Marker genotyping data for each P. argentipes individual included in the study
Collection date	District Entity name	Village Entity name		Calendar year	LL	LS	LF	SS	FS	FF	L	S	F	genotype
2017-11-18	DARJEELING	MADHAVITA		2017	0	0	1	0	0	0	1	0	1	LF
2017-11-18	DARJEELING	MADHAVITA		2017	0	0	1	0	0	0	1	0	1	LF
2017-12-02	DARJEELING	MADHAVITA		2017	0	0	1	0	0	0	1	0	1	LF
2018-03-08	DARJEELING	MADHAVITA		2018	0	0	1	0	0	0	1	0	1	LF
2018-03-22	DARJEELING	MADHAVITA		2018	0	0	1	0	0	0	1	0	1	LF
2018-03-22	DARJEELING	MADHAVITA		2018	0	0	1	0	0	0	1	0	1	LF
2018-03-22	DARJEELING	MADHAVITA		2018	0	0	1	0	0	0	1	0	1	LF
2018-03-22	DARJEELING	MADHAVITA		2018	0	0	0	0	1	0	0	1	1	FS
2018-03-22	DARJEELING	MADHAVITA		2018	0	0	0	0	1	0	0	1	1	FS
2018-04-04	DARJEELING	MADHAVITA		2018	0	0	0	0	1	0	0	1	1	FS
2018-04-04	DARJEELING	MADHAVITA		2018	0	0	0	0	1	0	0	1	1	FS
2018-05-03	DARJEELING	MADHAVITA		2018	0	0	1	0	0	0	1	0	1	LF
2018-05-03	DARJEELING	MADHAVITA		2018	0	0	1	0	0	0	1	0	1	LF
2018-05-03	DARJEELING	MADHAVITA		2018	0	0	1	0	0	0	1	0	1	LF
2018-05-04	DARJEELING	MADHAVITA		2018	0	0	1	0	0	0	1	0	1	LF
2018-05-04	DARJEELING	MADHAVITA		2018	0	0	1	0	0	0	1	0	1	LF
2018-05-16	DARJEELING	MADHAVITA		2018	0	0	1	0	0	0	1	0	1	LF
2018-05-16	DARJEELING	MADHAVITA		2018	0	0	1	0	0	0	1	0	1	LF
2018-05-16	DARJEELING	MADHAVITA		2018	0	0	1	0	0	0	1	0	1	LF
2018-05-16	DARJEELING	MADHAVITA		2018	0	0	1	0	0	0	1	0	1	LF
2018-05-16	DARJEELING	MADHAVITA		2018	0	0	1	0	0	0	1	0	1	LF
2018-05-16	DARJEELING	MADHAVITA		2018	0	0	1	0	0	0	1	0	1	LF
2018-05-16	DARJEELING	MADHAVITA		2018	0	0	1	0	0	0	1	0	1	LF
2018-05-16	DARJEELING	MADHAVITA		2018	0	0	0	0	1	0	0	1	1	FS
2018-05-16	DARJEELING	MADHAVITA		2018	0	0	0	0	1	0	0	1	1	FS
2018-05-16	DARJEELING	MADHAVITA		2018	0	0	0	0	1	0	0	1	1	FS
2018-05-16	DARJEELING	MADHAVITA		2018	0	0	0	0	1	0	0	1	1	FS
2018-05-16	DARJEELING	MADHAVITA		2018	1	0	0	0	0	0	2	0	0	LL
2018-05-17	DARJEELING	MADHAVITA		2018	0	0	1	0	0	0	1	0	1	LF
2018-05-17	DARJEELING	MADHAVITA		2018	0	0	1	0	0	0	1	0	1	LF
2018-05-17	DARJEELING	MADHAVITA		2018	0	0	1	0	0	0	1	0	1	LF
2018-05-17	DARJEELING	MADHAVITA		2018	0	0	1	0	0	0	1	0	1	LF
2018-05-17	DARJEELING	MADHAVITA		2018	0	0	0	0	1	0	0	1	1	FS
2018-06-06	DARJEELING	MADHAVITA		2018	0	0	1	0	0	0	1	0	1	LF
2018-06-06	DARJEELING	MADHAVITA		2018	0	0	0	0	1	0	0	1	1	FS
2018-06-07	DARJEELING	MADHAVITA		2018	0	0	1	0	0	0	1	0	1	LF
2018-06-20	DARJEELING	MADHAVITA		2018	0	0	0	0	1	0	0	1	1	FS
2018-06-21	DARJEELING	MADHAVITA		2018	0	0	1	0	0	0	1	0	1	LF
2018-06-21	DARJEELING	MADHAVITA		2018	0	0	1	0	0	0	1	0	1	LF
2018-06-21	DARJEELING	MADHAVITA		2018	0	0	1	0	0	0	1	0	1	LF
2018-07-04	DARJEELING	MADHAVITA		2018	0	0	1	0	0	0	1	0	1	LF
2018-07-05	DARJEELING	MADHAVITA		2018	0	0	1	0	0	0	1	0	1	LF
2018-07-05	DARJEELING	MADHAVITA		2018	0	0	1	0	0	0	1	0	1	LF
2018-07-05	DARJEELING	MADHAVITA		2018	0	0	1	0	0	0	1	0	1	LF
2018-07-05	DARJEELING	MADHAVITA		2018	0	0	1	0	0	0	1	0	1	LF
2018-07-05	DARJEELING	MADHAVITA		2018	0	0	0	0	1	0	0	1	1	FS
2018-07-05	DARJEELING	MADHAVITA		2018	0	0	0	0	1	0	0	1	1	FS
2018-07-05	DARJEELING	MADHAVITA		2018	0	0	0	0	1	0	0	1	1	FS
2018-07-18	DARJEELING	MADHAVITA		2018	0	0	1	0	0	0	1	0	1	LF
2018-07-18	DARJEELING	MADHAVITA		2018	0	0	1	0	0	0	1	0	1	LF
2018-07-18	DARJEELING	MADHAVITA		2018	0	0	1	0	0	0	1	0	1	LF
2018-07-18	DARJEELING	MADHAVITA		2018	0	0	0	0	1	0	0	1	1	FS
2018-07-19	DARJEELING	MADHAVITA		2018	0	0	1	0	0	0	1	0	1	LF
2018-07-19	DARJEELING	MADHAVITA		2018	0	0	1	0	0	0	1	0	1	LF
2018-07-19	DARJEELING	MADHAVITA		2018	0	0	1	0	0	0	1	0	1	LF
2018-07-19	DARJEELING	MADHAVITA		2018	0	0	1	0	0	0	1	0	1	LF
2018-07-19	DARJEELING	MADHAVITA		2018	0	0	1	0	0	0	1	0	1	LF
2018-07-19	DARJEELING	MADHAVITA		2018	0	0	0	0	1	0	0	1	1	FS
2018-07-19	DARJEELING	MADHAVITA		2018	0	0	0	0	1	0	0	1	1	FS
2018-07-19	DARJEELING	MADHAVITA		2018	0	0	0	0	1	0	0	1	1	FS
2019-03-23	DARJEELING	MADHAVITA		2019	0	0	0	0	1	0	0	1	1	FS
2019-03-24	DARJEELING	MADHAVITA		2019	0	0	1	0	0	0	1	0	1	LF
2019-03-24	DARJEELING	MADHAVITA		2019	0	0	1	0	0	0	1	0	1	LF
2019-03-24	DARJEELING	MADHAVITA		2019	0	0	1	0	0	0	1	0	1	LF
2019-04-03	DARJEELING	MADHAVITA		2019	0	0	0	0	1	0	0	1	1	FS
2019-04-04	DARJEELING	MADHAVITA		2019	0	0	1	0	0	0	1	0	1	LF
2019-04-20	DARJEELING	MADHAVITA		2019	0	0	0	1	0	0	0	2	0	SS
2019-04-21	DARJEELING	MADHAVITA		2019	0	0	1	0	0	0	1	0	1	LF
2019-05-09	DARJEELING	MADHAVITA		2019	0	0	0	0	1	0	0	1	1	FS
2019-05-22	DARJEELING	MADHAVITA		2019	0	0	1	0	0	0	1	0	1	LF
2019-05-22	DARJEELING	MADHAVITA		2019	0	0	1	0	0	0	1	0	1	LF
2019-05-22	DARJEELING	MADHAVITA		2019	0	0	1	0	0	0	1	0	1	LF
2019-05-22	DARJEELING	MADHAVITA		2019	0	0	1	0	0	0	1	0	1	LF
2019-05-22	DARJEELING	MADHAVITA		2019	0	0	1	0	0	0	1	0	1	LF
2019-05-22	DARJEELING	MADHAVITA		2019	0	0	1	0	0	0	1	0	1	LF
2019-05-22	DARJEELING	MADHAVITA		2019	0	0	1	0	0	0	1	0	1	LF
2019-05-22	DARJEELING	MADHAVITA		2019	0	0	1	0	0	0	1	0	1	LF
2019-05-22	DARJEELING	MADHAVITA		2019	0	0	1	0	0	0	1	0	1	LF
2019-05-22	DARJEELING	MADHAVITA		2019	0	0	1	0	0	0	1	0	1	LF
2019-05-22	DARJEELING	MADHAVITA		2019	0	0	1	0	0	0	1	0	1	LF
2019-05-22	DARJEELING	MADHAVITA		2019	0	0	1	0	0	0	1	0	1	LF
2019-05-22	DARJEELING	MADHAVITA		2019	0	0	1	0	0	0	1	0	1	LF
2019-05-22	DARJEELING	MADHAVITA		2019	0	0	1	0	0	0	1	0	1	LF
2019-05-22	DARJEELING	MADHAVITA		2019	0	0	0	0	1	0	0	1	1	FS
2019-05-22	DARJEELING	MADHAVITA		2019	0	0	0	0	1	0	0	1	1	FS
2019-05-22	DARJEELING	MADHAVITA		2019	0	0	0	0	1	0	0	1	1	FS
2019-05-22	DARJEELING	MADHAVITA		2019	1	0	0	0	0	0	2	0	0	LL
2019-05-22	DARJEELING	MADHAVITA		2019	0	1	0	0	0	0	1	1	0	LS
2019-05-23	DARJEELING	MADHAVITA		2019	0	0	1	0	0	0	1	0	1	LF
2019-05-23	DARJEELING	MADHAVITA		2019	0	0	1	0	0	0	1	0	1	LF
2019-05-23	DARJEELING	MADHAVITA		2019	0	0	1	0	0	0	1	0	1	LF
2019-05-23	DARJEELING	MADHAVITA		2019	0	0	1	0	0	0	1	0	1	LF
2019-05-23	DARJEELING	MADHAVITA		2019	0	0	1	0	0	0	1	0	1	LF
2019-05-23	DARJEELING	MADHAVITA		2019	0	0	1	0	0	0	1	0	1	LF
2019-05-23	DARJEELING	MADHAVITA		2019	0	0	1	0	0	0	1	0	1	LF
2019-05-23	DARJEELING	MADHAVITA		2019	0	0	1	0	0	0	1	0	1	LF
2019-05-23	DARJEELING	MADHAVITA		2019	0	0	1	0	0	0	1	0	1	LF
2019-05-23	DARJEELING	MADHAVITA		2019	0	0	1	0	0	0	1	0	1	LF
2019-05-23	DARJEELING	MADHAVITA		2019	0	0	0	0	1	0	0	1	1	FS
2019-05-23	DARJEELING	MADHAVITA		2019	0	0	0	0	1	0	0	1	1	FS
2019-05-23	DARJEELING	MADHAVITA		2019	0	0	0	0	1	0	0	1	1	FS
2019-05-23	DARJEELING	MADHAVITA		2019	0	0	0	0	1	0	0	1	1	FS
2019-05-23	DARJEELING	MADHAVITA		2019	0	0	0	0	1	0	0	1	1	FS
2019-05-23	DARJEELING	MADHAVITA		2019	0	0	0	0	1	0	0	1	1	FS
2019-05-23	DARJEELING	MADHAVITA		2019	0	0	0	0	1	0	0	1	1	FS
2019-06-06	DARJEELING	MADHAVITA		2019	0	0	1	0	0	0	1	0	1	LF
2019-06-06	DARJEELING	MADHAVITA		2019	0	0	1	0	0	0	1	0	1	LF
2019-06-07	DARJEELING	MADHAVITA		2019	0	0	1	0	0	0	1	0	1	LF
2019-06-07	DARJEELING	MADHAVITA		2019	0	0	1	0	0	0	1	0	1	LF
2019-06-07	DARJEELING	MADHAVITA		2019	0	0	1	0	0	0	1	0	1	LF
2019-06-07	DARJEELING	MADHAVITA		2019	0	0	1	0	0	0	1	0	1	LF
2019-06-19	DARJEELING	MADHAVITA		2019	0	0	1	0	0	0	1	0	1	LF
2019-06-19	DARJEELING	MADHAVITA		2019	0	0	1	0	0	0	1	0	1	LF
2019-06-19	DARJEELING	MADHAVITA		2019	0	0	1	0	0	0	1	0	1	LF
2019-06-19	DARJEELING	MADHAVITA		2019	0	0	0	0	1	0	0	1	1	FS
2019-06-19	DARJEELING	MADHAVITA		2019	0	0	0	0	1	0	0	1	1	FS
2019-06-19	DARJEELING	MADHAVITA		2019	0	0	0	0	1	0	0	1	1	FS
2019-06-19	DARJEELING	MADHAVITA		2019	0	0	0	0	1	0	0	1	1	FS
2019-06-19	DARJEELING	MADHAVITA		2019	0	0	0	1	0	0	0	2	0	SS
2019-06-20	DARJEELING	MADHAVITA		2019	0	0	1	0	0	0	1	0	1	LF
2019-06-20	DARJEELING	MADHAVITA		2019	0	0	1	0	0	0	1	0	1	LF
2019-06-20	DARJEELING	MADHAVITA		2019	0	0	1	0	0	0	1	0	1	LF
2019-06-20	DARJEELING	MADHAVITA		2019	0	0	1	0	0	0	1	0	1	LF
2019-06-20	DARJEELING	MADHAVITA		2019	0	0	1	0	0	0	1	0	1	LF
2019-06-20	DARJEELING	MADHAVITA		2019	0	0	1	0	0	0	1	0	1	LF
2019-06-20	DARJEELING	MADHAVITA		2019	0	0	1	0	0	0	1	0	1	LF
2019-06-20	DARJEELING	MADHAVITA		2019	0	0	0	0	1	0	0	1	1	FS
2019-06-20	DARJEELING	MADHAVITA		2019	0	0	0	0	1	0	0	1	1	FS
2019-06-20	DARJEELING	MADHAVITA		2019	0	0	0	0	1	0	0	1	1	FS
2019-06-20	DARJEELING	MADHAVITA		2019	0	0	0	0	1	0	0	1	1	FS
2019-06-20	DARJEELING	MADHAVITA		2019	0	0	0	0	1	0	0	1	1	FS
2019-06-20	DARJEELING	MADHAVITA		2019	0	0	0	1	0	0	0	2	0	SS
2019-07-03	DARJEELING	MADHAVITA		2019	0	0	1	0	0	0	1	0	1	LF
2019-07-03	DARJEELING	MADHAVITA		2019	0	0	1	0	0	0	1	0	1	LF
2019-07-03	DARJEELING	MADHAVITA		2019	0	0	1	0	0	0	1	0	1	LF
2019-07-03	DARJEELING	MADHAVITA		2019	0	0	1	0	0	0	1	0	1	LF
2019-07-03	DARJEELING	MADHAVITA		2019	0	0	1	0	0	0	1	0	1	LF
2019-07-03	DARJEELING	MADHAVITA		2019	0	0	1	0	0	0	1	0	1	LF
2019-07-03	DARJEELING	MADHAVITA		2019	0	0	1	0	0	0	1	0	1	LF
2019-07-03	DARJEELING	MADHAVITA		2019	0	0	0	0	1	0	0	1	1	FS
2019-07-04	DARJEELING	MADHAVITA		2019	0	0	1	0	0	0	1	0	1	LF
2019-07-04	DARJEELING	MADHAVITA		2019	0	0	1	0	0	0	1	0	1	LF
2019-07-04	DARJEELING	MADHAVITA		2019	0	0	1	0	0	0	1	0	1	LF
2019-07-04	DARJEELING	MADHAVITA		2019	0	0	0	0	1	0	0	1	1	FS
2019-07-04	DARJEELING	MADHAVITA		2019	0	0	0	0	1	0	0	1	1	FS
2019-07-04	DARJEELING	MADHAVITA		2019	0	0	0	0	1	0	0	1	1	FS
2019-07-17	DARJEELING	MADHAVITA		2019	0	0	1	0	0	0	1	0	1	LF
2019-07-17	DARJEELING	MADHAVITA		2019	0	0	1	0	0	0	1	0	1	LF
2019-07-17	DARJEELING	MADHAVITA		2019	0	0	1	0	0	0	1	0	1	LF
2019-07-17	DARJEELING	MADHAVITA		2019	0	0	1	0	0	0	1	0	1	LF
2019-07-17	DARJEELING	MADHAVITA		2019	0	0	1	0	0	0	1	0	1	LF
2019-07-17	DARJEELING	MADHAVITA		2019	0	0	1	0	0	0	1	0	1	LF
2019-07-17	DARJEELING	MADHAVITA		2019	0	0	1	0	0	0	1	0	1	LF
2019-07-17	DARJEELING	MADHAVITA		2019	0	0	1	0	0	0	1	0	1	LF
2019-07-17	DARJEELING	MADHAVITA		2019	0	0	1	0	0	0	1	0	1	LF
2019-07-17	DARJEELING	MADHAVITA		2019	0	0	0	0	1	0	0	1	1	FS
2019-07-17	DARJEELING	MADHAVITA		2019	0	0	0	0	1	0	0	1	1	FS
2019-07-17	DARJEELING	MADHAVITA		2019	0	0	0	0	1	0	0	1	1	FS
2019-07-17	DARJEELING	MADHAVITA		2019	1	0	0	0	0	0	2	0	0	LL
2019-07-17	DARJEELING	MADHAVITA		2019	0	0	0	1	0	0	0	2	0	SS
2019-07-17	DARJEELING	MADHAVITA		2019	0	0	0	1	0	0	0	2	0	SS
2019-07-18	DARJEELING	MADHAVITA		2019	0	0	1	0	0	0	1	0	1	LF
2019-07-18	DARJEELING	MADHAVITA		2019	0	0	1	0	0	0	1	0	1	LF
2019-07-18	DARJEELING	MADHAVITA		2019	0	0	1	0	0	0	1	0	1	LF
2019-07-18	DARJEELING	MADHAVITA		2019	0	0	1	0	0	0	1	0	1	LF
2019-07-18	DARJEELING	MADHAVITA		2019	0	0	1	0	0	0	1	0	1	LF
2019-07-18	DARJEELING	MADHAVITA		2019	0	0	1	0	0	0	1	0	1	LF
2019-07-18	DARJEELING	MADHAVITA		2019	0	0	1	0	0	0	1	0	1	LF
2019-07-18	DARJEELING	MADHAVITA		2019	0	0	1	0	0	0	1	0	1	LF
2019-07-18	DARJEELING	MADHAVITA		2019	0	0	0	0	1	0	0	1	1	FS
2019-07-18	DARJEELING	MADHAVITA		2019	0	0	0	0	1	0	0	1	1	FS
2019-07-18	DARJEELING	MADHAVITA		2019	0	0	0	0	1	0	0	1	1	FS
2019-07-18	DARJEELING	MADHAVITA		2019	0	0	0	0	1	0	0	1	1	FS
2019-07-18	DARJEELING	MADHAVITA		2019	0	0	0	0	1	0	0	1	1	FS
2019-07-18	DARJEELING	MADHAVITA		2019	0	1	0	0	0	0	1	1	0	LS
2019-07-18	DARJEELING	MADHAVITA		2019	0	0	0	1	0	0	0	2	0	SS
2019-08-07	DARJEELING	MADHAVITA		2019	0	0	0	0	1	0	0	1	1	FS
2019-08-08	DARJEELING	MADHAVITA		2019	0	0	1	0	0	0	1	0	1	LF
2019-08-21	DARJEELING	MADHAVITA		2019	0	0	1	0	0	0	1	0	1	LF
2019-08-21	DARJEELING	MADHAVITA		2019	0	0	1	0	0	0	1	0	1	LF
2019-08-21	DARJEELING	MADHAVITA		2019	0	0	1	0	0	0	1	0	1	LF
2019-08-21	DARJEELING	MADHAVITA		2019	0	0	1	0	0	0	1	0	1	LF
2019-08-21	DARJEELING	MADHAVITA		2019	0	0	1	0	0	0	1	0	1	LF
2019-08-21	DARJEELING	MADHAVITA		2019	0	0	1	0	0	0	1	0	1	LF
2019-08-21	DARJEELING	MADHAVITA		2019	0	0	0	0	1	0	0	1	1	FS
2019-08-21	DARJEELING	MADHAVITA		2019	0	0	0	0	1	0	0	1	1	FS
2019-08-21	DARJEELING	MADHAVITA		2019	0	0	0	0	1	0	0	1	1	FS
2019-08-21	DARJEELING	MADHAVITA		2019	0	0	0	0	1	0	0	1	1	FS
2019-08-21	DARJEELING	MADHAVITA		2019	0	0	0	0	1	0	0	1	1	FS
2019-08-21	DARJEELING	MADHAVITA		2019	0	0	0	0	1	0	0	1	1	FS
2019-08-21	DARJEELING	MADHAVITA		2019	0	0	0	0	1	0	0	1	1	FS
2019-08-21	DARJEELING	MADHAVITA		2019	0	1	0	0	0	0	1	1	0	LS
2019-08-22	DARJEELING	MADHAVITA		2019	0	0	1	0	0	0	1	0	1	LF
2019-08-22	DARJEELING	MADHAVITA		2019	0	0	0	0	1	0	0	1	1	FS
2019-08-22	DARJEELING	MADHAVITA		2019	0	1	0	0	0	0	1	1	0	LS
2019-08-22	DARJEELING	MADHAVITA		2019	0	1	0	0	0	0	1	1	0	LS
2019-08-22	DARJEELING	MADHAVITA		2019	0	0	0	1	0	0	0	2	0	SS
2019-09-04	DARJEELING	MADHAVITA		2019	0	0	0	0	0	1	0	0	2	FF
2019-09-04	DARJEELING	MADHAVITA		2019	0	0	1	0	0	0	1	0	1	LF
2019-09-04	DARJEELING	MADHAVITA		2019	0	0	1	0	0	0	1	0	1	LF
2019-09-04	DARJEELING	MADHAVITA		2019	0	0	1	0	0	0	1	0	1	LF
2019-09-04	DARJEELING	MADHAVITA		2019	0	0	1	0	0	0	1	0	1	LF
2019-09-05	DARJEELING	MADHAVITA		2019	0	0	1	0	0	0	1	0	1	LF
2019-09-05	DARJEELING	MADHAVITA		2019	0	0	1	0	0	0	1	0	1	LF
2019-09-05	DARJEELING	MADHAVITA		2019	0	0	1	0	0	0	1	0	1	LF
2019-09-05	DARJEELING	MADHAVITA		2019	0	0	1	0	0	0	1	0	1	LF
2019-09-05	DARJEELING	MADHAVITA		2019	0	0	1	0	0	0	1	0	1	LF
2019-09-05	DARJEELING	MADHAVITA		2019	0	0	0	0	1	0	0	1	1	FS
2019-09-05	DARJEELING	MADHAVITA		2019	0	0	0	1	0	0	0	2	0	SS
2019-09-18	DARJEELING	MADHAVITA		2019	0	0	1	0	0	0	1	0	1	LF
2019-09-18	DARJEELING	MADHAVITA		2019	0	0	1	0	0	0	1	0	1	LF
2019-09-18	DARJEELING	MADHAVITA		2019	0	0	1	0	0	0	1	0	1	LF
2019-09-18	DARJEELING	MADHAVITA		2019	0	0	1	0	0	0	1	0	1	LF
2019-09-18	DARJEELING	MADHAVITA		2019	0	0	0	0	1	0	0	1	1	FS
2019-09-18	DARJEELING	MADHAVITA		2019	0	0	0	0	1	0	0	1	1	FS
2019-09-18	DARJEELING	MADHAVITA		2019	0	0	0	0	1	0	0	1	1	FS
2019-09-18	DARJEELING	MADHAVITA		2019	0	0	0	1	0	0	0	2	0	SS
2019-09-19	DARJEELING	MADHAVITA		2019	0	0	1	0	0	0	1	0	1	LF
2019-09-19	DARJEELING	MADHAVITA		2019	0	0	1	0	0	0	1	0	1	LF
2019-09-19	DARJEELING	MADHAVITA		2019	0	0	1	0	0	0	1	0	1	LF
2019-09-19	DARJEELING	MADHAVITA		2019	0	0	1	0	0	0	1	0	1	LF
2019-09-19	DARJEELING	MADHAVITA		2019	0	0	1	0	0	0	1	0	1	LF
2019-09-19	DARJEELING	MADHAVITA		2019	0	0	0	0	1	0	0	1	1	FS
2019-09-19	DARJEELING	MADHAVITA		2019	0	0	0	0	1	0	0	1	1	FS
2019-09-19	DARJEELING	MADHAVITA		2019	0	0	0	1	0	0	0	2	0	SS
2019-10-09	DARJEELING	MADHAVITA		2019	0	0	1	0	0	0	1	0	1	LF
2019-10-09	DARJEELING	MADHAVITA		2019	0	0	1	0	0	0	1	0	1	LF
2019-10-09	DARJEELING	MADHAVITA		2019	0	0	1	0	0	0	1	0	1	LF
2019-10-09	DARJEELING	MADHAVITA		2019	0	0	0	0	1	0	0	1	1	FS
2019-10-09	DARJEELING	MADHAVITA		2019	0	0	0	0	1	0	0	1	1	FS
2019-10-09	DARJEELING	MADHAVITA		2019	0	0	0	0	1	0	0	1	1	FS
2019-10-09	DARJEELING	MADHAVITA		2019	0	0	0	0	1	0	0	1	1	FS
2019-10-09	DARJEELING	MADHAVITA		2019	0	0	0	1	0	0	0	2	0	SS
2019-10-10	DARJEELING	MADHAVITA		2019	0	0	1	0	0	0	1	0	1	LF
2019-10-10	DARJEELING	MADHAVITA		2019	0	0	1	0	0	0	1	0	1	LF
2019-10-10	DARJEELING	MADHAVITA		2019	0	0	1	0	0	0	1	0	1	LF
2019-10-10	DARJEELING	MADHAVITA		2019	0	0	1	0	0	0	1	0	1	LF
2019-10-10	DARJEELING	MADHAVITA		2019	0	0	0	0	1	0	0	1	1	FS
2019-10-10	DARJEELING	MADHAVITA		2019	0	0	0	0	1	0	0	1	1	FS
2019-10-10	DARJEELING	MADHAVITA		2019	0	0	0	0	1	0	0	1	1	FS
2019-10-10	DARJEELING	MADHAVITA		2019	0	0	0	0	1	0	0	1	1	FS
2019-10-10	DARJEELING	MADHAVITA		2019	1	0	0	0	0	0	2	0	0	LL
2019-10-10	DARJEELING	MADHAVITA		2019	0	0	0	1	0	0	0	2	0	SS
2019-10-19	DARJEELING	MADHAVITA		2019	0	0	1	0	0	0	1	0	1	LF
2019-10-19	DARJEELING	MADHAVITA		2019	0	0	1	0	0	0	1	0	1	LF
2019-10-19	DARJEELING	MADHAVITA		2019	0	0	1	0	0	0	1	0	1	LF
2019-10-19	DARJEELING	MADHAVITA		2019	0	0	0	0	1	0	0	1	1	FS
2019-10-19	DARJEELING	MADHAVITA		2019	0	1	0	0	0	0	1	1	0	LS
2019-10-20	DARJEELING	MADHAVITA		2019	0	0	1	0	0	0	1	0	1	LF
2019-10-20	DARJEELING	MADHAVITA		2019	0	0	1	0	0	0	1	0	1	LF
2019-10-20	DARJEELING	MADHAVITA		2019	0	0	1	0	0	0	1	0	1	LF
2018-03-20	DARJEELING	MOONEE DIV.		2018	0	0	1	0	0	0	1	0	1	LF
2018-05-14	DARJEELING	MOONEE DIV.		2018	0	0	1	0	0	0	1	0	1	LF
2019-08-06	DARJEELING	MOONEE DIV.		2019	0	0	1	0	0	0	1	0	1	LF
2019-08-06	DARJEELING	MOONEE DIV.		2019	0	0	0	0	1	0	0	1	1	FS
2019-08-19	DARJEELING	MOONEE DIV.		2019	0	0	0	0	1	0	0	1	1	FS
2017-11-20	DARJEELING	MOTIDHAR T.E.		2017	0	0	1	0	0	0	1	0	1	LF
2017-11-20	DARJEELING	MOTIDHAR T.E.		2017	0	0	0	1	0	0	0	2	0	SS
2017-11-21	DARJEELING	MOTIDHAR T.E.		2017	0	0	1	0	0	0	1	0	1	LF
2017-12-04	DARJEELING	MOTIDHAR T.E.		2017	0	0	1	0	0	0	1	0	1	LF
2017-12-05	DARJEELING	MOTIDHAR T.E.		2017	0	0	0	1	0	0	0	2	0	SS
2017-12-18	DARJEELING	MOTIDHAR T.E.		2017	0	0	1	0	0	0	1	0	1	LF
2017-12-18	DARJEELING	MOTIDHAR T.E.		2017	0	0	1	0	0	0	1	0	1	LF
2018-03-21	DARJEELING	MOTIDHAR T.E.		2018	0	0	1	0	0	0	1	0	1	LF
2018-03-21	DARJEELING	MOTIDHAR T.E.		2018	0	0	1	0	0	0	1	0	1	LF
2018-03-21	DARJEELING	MOTIDHAR T.E.		2018	0	0	1	0	0	0	1	0	1	LF
2018-03-21	DARJEELING	MOTIDHAR T.E.		2018	0	0	0	0	1	0	0	1	1	FS
2018-03-22	DARJEELING	MOTIDHAR T.E.		2018	0	0	1	0	0	0	1	0	1	LF
2018-03-22	DARJEELING	MOTIDHAR T.E.		2018	0	0	1	0	0	0	1	0	1	LF
2018-03-22	DARJEELING	MOTIDHAR T.E.		2018	0	0	1	0	0	0	1	0	1	LF
2018-03-22	DARJEELING	MOTIDHAR T.E.		2018	0	0	1	0	0	0	1	0	1	LF
2018-03-22	DARJEELING	MOTIDHAR T.E.		2018	0	0	0	0	1	0	0	1	1	FS
2018-03-22	DARJEELING	MOTIDHAR T.E.		2018	0	0	0	0	1	0	0	1	1	FS
2018-03-22	DARJEELING	MOTIDHAR T.E.		2018	0	0	0	1	0	0	0	2	0	SS
2018-04-05	DARJEELING	MOTIDHAR T.E.		2018	0	0	1	0	0	0	1	0	1	LF
2018-04-19	DARJEELING	MOTIDHAR T.E.		2018	0	0	1	0	0	0	1	0	1	LF
2018-05-16	DARJEELING	MOTIDHAR T.E.		2018	0	0	1	0	0	0	1	0	1	LF
2018-05-16	DARJEELING	MOTIDHAR T.E.		2018	0	0	1	0	0	0	1	0	1	LF
2018-05-16	DARJEELING	MOTIDHAR T.E.		2018	0	0	1	0	0	0	1	0	1	LF
2018-05-16	DARJEELING	MOTIDHAR T.E.		2018	0	0	1	0	0	0	1	0	1	LF
2018-05-16	DARJEELING	MOTIDHAR T.E.		2018	0	0	1	0	0	0	1	0	1	LF
2018-05-16	DARJEELING	MOTIDHAR T.E.		2018	0	0	1	0	0	0	1	0	1	LF
2018-05-16	DARJEELING	MOTIDHAR T.E.		2018	0	0	1	0	0	0	1	0	1	LF
2018-05-16	DARJEELING	MOTIDHAR T.E.		2018	0	0	0	0	1	0	0	1	1	FS
2018-05-17	DARJEELING	MOTIDHAR T.E.		2018	0	0	1	0	0	0	1	0	1	LF
2018-05-17	DARJEELING	MOTIDHAR T.E.		2018	0	0	1	0	0	0	1	0	1	LF
2018-05-17	DARJEELING	MOTIDHAR T.E.		2018	0	0	1	0	0	0	1	0	1	LF
2018-06-06	DARJEELING	MOTIDHAR T.E.		2018	0	0	1	0	0	0	1	0	1	LF
2018-06-06	DARJEELING	MOTIDHAR T.E.		2018	0	0	1	0	0	0	1	0	1	LF
2018-06-06	DARJEELING	MOTIDHAR T.E.		2018	0	0	0	0	1	0	0	1	1	FS
2018-06-07	DARJEELING	MOTIDHAR T.E.		2018	0	0	1	0	0	0	1	0	1	LF
2018-06-07	DARJEELING	MOTIDHAR T.E.		2018	0	0	1	0	0	0	1	0	1	LF
2018-06-07	DARJEELING	MOTIDHAR T.E.		2018	0	0	1	0	0	0	1	0	1	LF
2018-06-07	DARJEELING	MOTIDHAR T.E.		2018	0	0	1	0	0	0	1	0	1	LF
2018-06-07	DARJEELING	MOTIDHAR T.E.		2018	0	0	0	0	1	0	0	1	1	FS
2018-06-07	DARJEELING	MOTIDHAR T.E.		2018	0	0	0	0	1	0	0	1	1	FS
2018-06-20	DARJEELING	MOTIDHAR T.E.		2018	0	0	1	0	0	0	1	0	1	LF
2018-06-20	DARJEELING	MOTIDHAR T.E.		2018	0	0	0	0	1	0	0	1	1	FS
2018-06-21	DARJEELING	MOTIDHAR T.E.		2018	0	0	1	0	0	0	1	0	1	LF
2018-06-21	DARJEELING	MOTIDHAR T.E.		2018	0	0	1	0	0	0	1	0	1	LF
2018-07-04	DARJEELING	MOTIDHAR T.E.		2018	0	0	1	0	0	0	1	0	1	LF
2018-07-05	DARJEELING	MOTIDHAR T.E.		2018	0	0	1	0	0	0	1	0	1	LF
2018-07-05	DARJEELING	MOTIDHAR T.E.		2018	0	0	1	0	0	0	1	0	1	LF
2018-07-05	DARJEELING	MOTIDHAR T.E.		2018	0	0	1	0	0	0	1	0	1	LF
2018-07-05	DARJEELING	MOTIDHAR T.E.		2018	0	0	0	0	1	0	0	1	1	FS
2018-07-05	DARJEELING	MOTIDHAR T.E.		2018	0	0	0	0	1	0	0	1	1	FS
2018-07-18	DARJEELING	MOTIDHAR T.E.		2018	0	0	1	0	0	0	1	0	1	LF
2018-07-18	DARJEELING	MOTIDHAR T.E.		2018	0	0	1	0	0	0	1	0	1	LF
2018-07-18	DARJEELING	MOTIDHAR T.E.		2018	0	0	1	0	0	0	1	0	1	LF
2019-04-03	DARJEELING	MOTIDHAR T.E.		2019	0	0	1	0	0	0	1	0	1	LF
2019-04-04	DARJEELING	MOTIDHAR T.E.		2019	0	0	1	0	0	0	1	0	1	LF
2019-05-08	DARJEELING	MOTIDHAR T.E.		2019	0	0	1	0	0	0	1	0	1	LF
2019-05-08	DARJEELING	MOTIDHAR T.E.		2019	0	0	1	0	0	0	1	0	1	LF
2019-05-22	DARJEELING	MOTIDHAR T.E.		2019	0	0	1	0	0	0	1	0	1	LF
2019-05-22	DARJEELING	MOTIDHAR T.E.		2019	0	0	1	0	0	0	1	0	1	LF
2019-05-22	DARJEELING	MOTIDHAR T.E.		2019	0	1	0	0	0	0	1	1	0	LS
2019-05-23	DARJEELING	MOTIDHAR T.E.		2019	0	0	1	0	0	0	1	0	1	LF
2019-05-23	DARJEELING	MOTIDHAR T.E.		2019	0	0	1	0	0	0	1	0	1	LF
2019-05-23	DARJEELING	MOTIDHAR T.E.		2019	0	0	1	0	0	0	1	0	1	LF
2019-05-23	DARJEELING	MOTIDHAR T.E.		2019	0	0	1	0	0	0	1	0	1	LF
2019-05-23	DARJEELING	MOTIDHAR T.E.		2019	0	0	1	0	0	0	1	0	1	LF
2019-05-23	DARJEELING	MOTIDHAR T.E.		2019	0	0	1	0	0	0	1	0	1	LF
2019-06-06	DARJEELING	MOTIDHAR T.E.		2019	0	0	1	0	0	0	1	0	1	LF
2019-06-06	DARJEELING	MOTIDHAR T.E.		2019	0	0	1	0	0	0	1	0	1	LF
2019-06-07	DARJEELING	MOTIDHAR T.E.		2019	0	0	1	0	0	0	1	0	1	LF
2019-06-07	DARJEELING	MOTIDHAR T.E.		2019	0	0	1	0	0	0	1	0	1	LF
2019-06-07	DARJEELING	MOTIDHAR T.E.		2019	0	0	1	0	0	0	1	0	1	LF
2019-06-07	DARJEELING	MOTIDHAR T.E.		2019	0	0	1	0	0	0	1	0	1	LF
2019-06-07	DARJEELING	MOTIDHAR T.E.		2019	0	0	1	0	0	0	1	0	1	LF
2019-06-07	DARJEELING	MOTIDHAR T.E.		2019	0	0	1	0	0	0	1	0	1	LF
2019-06-07	DARJEELING	MOTIDHAR T.E.		2019	0	0	1	0	0	0	1	0	1	LF
2019-06-07	DARJEELING	MOTIDHAR T.E.		2019	0	0	1	0	0	0	1	0	1	LF
2019-06-07	DARJEELING	MOTIDHAR T.E.		2019	0	0	1	0	0	0	1	0	1	LF
2019-06-07	DARJEELING	MOTIDHAR T.E.		2019	0	0	1	0	0	0	1	0	1	LF
2019-06-07	DARJEELING	MOTIDHAR T.E.		2019	0	0	1	0	0	0	1	0	1	LF
2019-06-07	DARJEELING	MOTIDHAR T.E.		2019	0	0	1	0	0	0	1	0	1	LF
2019-06-07	DARJEELING	MOTIDHAR T.E.		2019	0	0	1	0	0	0	1	0	1	LF
2019-06-07	DARJEELING	MOTIDHAR T.E.		2019	0	0	1	0	0	0	1	0	1	LF
2019-06-07	DARJEELING	MOTIDHAR T.E.		2019	0	0	0	0	1	0	0	1	1	FS
2019-06-19	DARJEELING	MOTIDHAR T.E.		2019	0	0	1	0	0	0	1	0	1	LF
2019-06-19	DARJEELING	MOTIDHAR T.E.		2019	0	0	1	0	0	0	1	0	1	LF
2019-06-19	DARJEELING	MOTIDHAR T.E.		2019	0	0	1	0	0	0	1	0	1	LF
2019-06-19	DARJEELING	MOTIDHAR T.E.		2019	0	0	1	0	0	0	1	0	1	LF
2019-06-19	DARJEELING	MOTIDHAR T.E.		2019	0	0	1	0	0	0	1	0	1	LF
2019-06-19	DARJEELING	MOTIDHAR T.E.		2019	0	0	1	0	0	0	1	0	1	LF
2019-06-19	DARJEELING	MOTIDHAR T.E.		2019	0	0	0	0	1	0	0	1	1	FS
2019-06-19	DARJEELING	MOTIDHAR T.E.		2019	0	0	0	0	1	0	0	1	1	FS
2019-06-20	DARJEELING	MOTIDHAR T.E.		2019	0	0	0	0	0	1	0	0	2	FF
2019-06-20	DARJEELING	MOTIDHAR T.E.		2019	0	0	1	0	0	0	1	0	1	LF
2019-06-20	DARJEELING	MOTIDHAR T.E.		2019	0	0	1	0	0	0	1	0	1	LF
2019-06-20	DARJEELING	MOTIDHAR T.E.		2019	0	0	1	0	0	0	1	0	1	LF
2019-06-20	DARJEELING	MOTIDHAR T.E.		2019	0	0	1	0	0	0	1	0	1	LF
2019-07-03	DARJEELING	MOTIDHAR T.E.		2019	0	0	1	0	0	0	1	0	1	LF
2019-07-03	DARJEELING	MOTIDHAR T.E.		2019	0	0	1	0	0	0	1	0	1	LF
2019-07-03	DARJEELING	MOTIDHAR T.E.		2019	0	0	1	0	0	0	1	0	1	LF
2019-07-04	DARJEELING	MOTIDHAR T.E.		2019	0	0	1	0	0	0	1	0	1	LF
2019-07-17	DARJEELING	MOTIDHAR T.E.		2019	0	0	1	0	0	0	1	0	1	LF
2019-07-17	DARJEELING	MOTIDHAR T.E.		2019	0	0	1	0	0	0	1	0	1	LF
2019-07-17	DARJEELING	MOTIDHAR T.E.		2019	0	0	1	0	0	0	1	0	1	LF
2019-07-17	DARJEELING	MOTIDHAR T.E.		2019	0	0	0	0	1	0	0	1	1	FS
2019-07-17	DARJEELING	MOTIDHAR T.E.		2019	0	0	0	0	1	0	0	1	1	FS
2019-07-18	DARJEELING	MOTIDHAR T.E.		2019	0	0	1	0	0	0	1	0	1	LF
2019-07-18	DARJEELING	MOTIDHAR T.E.		2019	0	0	1	0	0	0	1	0	1	LF
2019-07-18	DARJEELING	MOTIDHAR T.E.		2019	0	0	0	0	1	0	0	1	1	FS
2019-08-21	DARJEELING	MOTIDHAR T.E.		2019	0	0	1	0	0	0	1	0	1	LF
2019-09-04	DARJEELING	MOTIDHAR T.E.		2019	0	0	0	1	0	0	0	2	0	SS
2019-09-19	DARJEELING	MOTIDHAR T.E.		2019	0	0	1	0	0	0	1	0	1	LF
2019-10-09	DARJEELING	MOTIDHAR T.E.		2019	0	0	1	0	0	0	1	0	1	LF
2019-10-09	DARJEELING	MOTIDHAR T.E.		2019	0	0	1	0	0	0	1	0	1	LF
2019-10-09	DARJEELING	MOTIDHAR T.E.		2019	1	0	0	0	0	0	2	0	0	LL
2019-10-10	DARJEELING	MOTIDHAR T.E.		2019	0	0	1	0	0	0	1	0	1	LF
2019-10-10	DARJEELING	MOTIDHAR T.E.		2019	0	0	0	0	1	0	0	1	1	FS
2019-10-10	DARJEELING	MOTIDHAR T.E.		2019	0	0	0	1	0	0	0	2	0	SS
2019-10-19	DARJEELING	MOTIDHAR T.E.		2019	0	0	1	0	0	0	1	0	1	LF
2019-10-19	DARJEELING	MOTIDHAR T.E.		2019	0	0	1	0	0	0	1	0	1	LF
2019-10-19	DARJEELING	MOTIDHAR T.E.		2019	0	0	1	0	0	0	1	0	1	LF
2019-10-19	DARJEELING	MOTIDHAR T.E.		2019	0	0	0	0	1	0	0	1	1	FS
2019-10-20	DARJEELING	MOTIDHAR T.E.		2019	0	0	1	0	0	0	1	0	1	LF
2019-10-20	DARJEELING	MOTIDHAR T.E.		2019	0	0	1	0	0	0	1	0	1	LF
2019-10-20	DARJEELING	MOTIDHAR T.E.		2019	0	0	1	0	0	0	1	0	1	LF
2019-10-20	DARJEELING	MOTIDHAR T.E.		2019	0	0	1	0	0	0	1	0	1	LF
2019-10-20	DARJEELING	MOTIDHAR T.E.		2019	0	0	1	0	0	0	1	0	1	LF
2019-10-20	DARJEELING	MOTIDHAR T.E.		2019	0	0	1	0	0	0	1	0	1	LF
2019-10-20	DARJEELING	MOTIDHAR T.E.		2019	0	0	0	0	1	0	0	1	1	FS
2019-10-20	DARJEELING	MOTIDHAR T.E.		2019	0	0	0	0	1	0	0	1	1	FS
2019-10-20	DARJEELING	MOTIDHAR T.E.		2019	0	0	0	1	0	0	0	2	0	SS
2017-11-16	DARJEELING	TAIPOO T.E.		2017	0	0	1	0	0	0	1	0	1	LF
2017-11-16	DARJEELING	TAIPOO T.E.		2017	0	0	1	0	0	0	1	0	1	LF
2017-11-16	DARJEELING	TAIPOO T.E.		2017	0	0	1	0	0	0	1	0	1	LF
2017-11-16	DARJEELING	TAIPOO T.E.		2017	0	0	1	0	0	0	1	0	1	LF
2017-11-16	DARJEELING	TAIPOO T.E.		2017	0	0	1	0	0	0	1	0	1	LF
2017-11-17	DARJEELING	TAIPOO T.E.		2017	0	0	1	0	0	0	1	0	1	LF
2017-11-17	DARJEELING	TAIPOO T.E.		2017	0	0	1	0	0	0	1	0	1	LF
2017-11-30	DARJEELING	TAIPOO T.E.		2017	0	0	1	0	0	0	1	0	1	LF
2017-11-30	DARJEELING	TAIPOO T.E.		2017	0	0	1	0	0	0	1	0	1	LF
2017-11-30	DARJEELING	TAIPOO T.E.		2017	0	0	1	0	0	0	1	0	1	LF
2017-11-30	DARJEELING	TAIPOO T.E.		2017	0	0	1	0	0	0	1	0	1	LF
2017-12-01	DARJEELING	TAIPOO T.E.		2017	0	0	1	0	0	0	1	0	1	LF
2017-12-01	DARJEELING	TAIPOO T.E.		2017	0	0	1	0	0	0	1	0	1	LF
2017-12-01	DARJEELING	TAIPOO T.E.		2017	0	0	1	0	0	0	1	0	1	LF
2017-12-15	DARJEELING	TAIPOO T.E.		2017	0	0	1	0	0	0	1	0	1	LF
2018-03-05	DARJEELING	TAIPOO T.E.		2018	0	0	0	0	1	0	0	1	1	FS
2018-03-19	DARJEELING	TAIPOO T.E.		2018	0	0	1	0	0	0	1	0	1	LF
2018-03-19	DARJEELING	TAIPOO T.E.		2018	0	0	1	0	0	0	1	0	1	LF
2018-03-19	DARJEELING	TAIPOO T.E.		2018	0	0	1	0	0	0	1	0	1	LF
2018-03-19	DARJEELING	TAIPOO T.E.		2018	0	1	0	0	0	0	1	1	0	LS
2018-03-20	DARJEELING	TAIPOO T.E.		2018	0	0	1	0	0	0	1	0	1	LF
2018-03-20	DARJEELING	TAIPOO T.E.		2018	0	0	1	0	0	0	1	0	1	LF
2018-03-20	DARJEELING	TAIPOO T.E.		2018	0	0	1	0	0	0	1	0	1	LF
2018-03-20	DARJEELING	TAIPOO T.E.		2018	0	0	1	0	0	0	1	0	1	LF
2018-03-20	DARJEELING	TAIPOO T.E.		2018	0	0	1	0	0	0	1	0	1	LF
2018-04-02	DARJEELING	TAIPOO T.E.		2018	0	0	1	0	0	0	1	0	1	LF
2018-04-02	DARJEELING	TAIPOO T.E.		2018	0	0	1	0	0	0	1	0	1	LF
2018-04-02	DARJEELING	TAIPOO T.E.		2018	0	0	1	0	0	0	1	0	1	LF
2018-04-03	DARJEELING	TAIPOO T.E.		2018	0	0	1	0	0	0	1	0	1	LF
2018-04-03	DARJEELING	TAIPOO T.E.		2018	0	0	1	0	0	0	1	0	1	LF
2018-04-03	DARJEELING	TAIPOO T.E.		2018	0	0	1	0	0	0	1	0	1	LF
2018-04-03	DARJEELING	TAIPOO T.E.		2018	0	0	1	0	0	0	1	0	1	LF
2018-04-16	DARJEELING	TAIPOO T.E.		2018	0	0	1	0	0	0	1	0	1	LF
2018-04-16	DARJEELING	TAIPOO T.E.		2018	0	0	1	0	0	0	1	0	1	LF
2018-04-16	DARJEELING	TAIPOO T.E.		2018	0	0	1	0	0	0	1	0	1	LF
2018-04-17	DARJEELING	TAIPOO T.E.		2018	0	0	1	0	0	0	1	0	1	LF
2018-04-17	DARJEELING	TAIPOO T.E.		2018	0	0	1	0	0	0	1	0	1	LF
2018-05-01	DARJEELING	TAIPOO T.E.		2018	0	0	1	0	0	0	1	0	1	LF
2018-05-14	DARJEELING	TAIPOO T.E.		2018	0	0	1	0	0	0	1	0	1	LF
2018-05-14	DARJEELING	TAIPOO T.E.		2018	0	0	1	0	0	0	1	0	1	LF
2018-05-14	DARJEELING	TAIPOO T.E.		2018	0	0	1	0	0	0	1	0	1	LF
2018-05-14	DARJEELING	TAIPOO T.E.		2018	0	0	1	0	0	0	1	0	1	LF
2018-05-14	DARJEELING	TAIPOO T.E.		2018	0	0	1	0	0	0	1	0	1	LF
2018-05-14	DARJEELING	TAIPOO T.E.		2018	0	0	1	0	0	0	1	0	1	LF
2018-05-14	DARJEELING	TAIPOO T.E.		2018	0	0	1	0	0	0	1	0	1	LF
2018-05-14	DARJEELING	TAIPOO T.E.		2018	0	0	1	0	0	0	1	0	1	LF
2018-05-14	DARJEELING	TAIPOO T.E.		2018	0	0	1	0	0	0	1	0	1	LF
2018-05-14	DARJEELING	TAIPOO T.E.		2018	0	0	1	0	0	0	1	0	1	LF
2018-05-14	DARJEELING	TAIPOO T.E.		2018	0	0	1	0	0	0	1	0	1	LF
2018-05-14	DARJEELING	TAIPOO T.E.		2018	0	0	1	0	0	0	1	0	1	LF
2018-05-14	DARJEELING	TAIPOO T.E.		2018	0	0	1	0	0	0	1	0	1	LF
2018-05-14	DARJEELING	TAIPOO T.E.		2018	1	0	0	0	0	0	2	0	0	LL
2018-05-15	DARJEELING	TAIPOO T.E.		2018	0	0	1	0	0	0	1	0	1	LF
2018-05-15	DARJEELING	TAIPOO T.E.		2018	0	0	1	0	0	0	1	0	1	LF
2018-05-15	DARJEELING	TAIPOO T.E.		2018	0	0	1	0	0	0	1	0	1	LF
2018-05-15	DARJEELING	TAIPOO T.E.		2018	0	0	1	0	0	0	1	0	1	LF
2018-05-15	DARJEELING	TAIPOO T.E.		2018	0	0	1	0	0	0	1	0	1	LF
2018-05-15	DARJEELING	TAIPOO T.E.		2018	0	0	1	0	0	0	1	0	1	LF
2018-05-15	DARJEELING	TAIPOO T.E.		2018	0	0	1	0	0	0	1	0	1	LF
2018-05-15	DARJEELING	TAIPOO T.E.		2018	0	0	1	0	0	0	1	0	1	LF
2018-05-15	DARJEELING	TAIPOO T.E.		2018	0	0	1	0	0	0	1	0	1	LF
2018-05-15	DARJEELING	TAIPOO T.E.		2018	0	0	1	0	0	0	1	0	1	LF
2018-05-15	DARJEELING	TAIPOO T.E.		2018	0	0	1	0	0	0	1	0	1	LF
2018-05-15	DARJEELING	TAIPOO T.E.		2018	0	0	1	0	0	0	1	0	1	LF
2018-05-15	DARJEELING	TAIPOO T.E.		2018	0	0	1	0	0	0	1	0	1	LF
2018-05-15	DARJEELING	TAIPOO T.E.		2018	0	0	1	0	0	0	1	0	1	LF
2018-05-15	DARJEELING	TAIPOO T.E.		2018	0	0	1	0	0	0	1	0	1	LF
2018-05-15	DARJEELING	TAIPOO T.E.		2018	0	0	1	0	0	0	1	0	1	LF
2018-06-04	DARJEELING	TAIPOO T.E.		2018	0	0	1	0	0	0	1	0	1	LF
2018-06-04	DARJEELING	TAIPOO T.E.		2018	0	0	1	0	0	0	1	0	1	LF
2018-06-04	DARJEELING	TAIPOO T.E.		2018	0	0	1	0	0	0	1	0	1	LF
2018-06-04	DARJEELING	TAIPOO T.E.		2018	0	0	1	0	0	0	1	0	1	LF
2018-06-04	DARJEELING	TAIPOO T.E.		2018	0	0	1	0	0	0	1	0	1	LF
2018-06-04	DARJEELING	TAIPOO T.E.		2018	0	0	1	0	0	0	1	0	1	LF
2018-06-04	DARJEELING	TAIPOO T.E.		2018	0	0	1	0	0	0	1	0	1	LF
2018-06-04	DARJEELING	TAIPOO T.E.		2018	0	0	1	0	0	0	1	0	1	LF
2018-06-04	DARJEELING	TAIPOO T.E.		2018	0	0	1	0	0	0	1	0	1	LF
2018-06-04	DARJEELING	TAIPOO T.E.		2018	0	0	1	0	0	0	1	0	1	LF
2018-06-04	DARJEELING	TAIPOO T.E.		2018	0	0	1	0	0	0	1	0	1	LF
2018-06-04	DARJEELING	TAIPOO T.E.		2018	0	0	1	0	0	0	1	0	1	LF
2018-06-04	DARJEELING	TAIPOO T.E.		2018	0	0	1	0	0	0	1	0	1	LF
2018-06-04	DARJEELING	TAIPOO T.E.		2018	0	0	1	0	0	0	1	0	1	LF
2018-06-04	DARJEELING	TAIPOO T.E.		2018	0	0	1	0	0	0	1	0	1	LF
2018-06-04	DARJEELING	TAIPOO T.E.		2018	0	0	1	0	0	0	1	0	1	LF
2018-06-04	DARJEELING	TAIPOO T.E.		2018	0	0	1	0	0	0	1	0	1	LF
2018-06-04	DARJEELING	TAIPOO T.E.		2018	0	0	1	0	0	0	1	0	1	LF
2018-06-04	DARJEELING	TAIPOO T.E.		2018	0	0	1	0	0	0	1	0	1	LF
2018-06-04	DARJEELING	TAIPOO T.E.		2018	0	0	1	0	0	0	1	0	1	LF
2018-06-04	DARJEELING	TAIPOO T.E.		2018	0	0	1	0	0	0	1	0	1	LF
2018-06-04	DARJEELING	TAIPOO T.E.		2018	0	0	1	0	0	0	1	0	1	LF
2018-06-04	DARJEELING	TAIPOO T.E.		2018	0	0	1	0	0	0	1	0	1	LF
2018-06-04	DARJEELING	TAIPOO T.E.		2018	0	0	1	0	0	0	1	0	1	LF
2018-06-04	DARJEELING	TAIPOO T.E.		2018	0	0	1	0	0	0	1	0	1	LF
2018-06-04	DARJEELING	TAIPOO T.E.		2018	0	0	1	0	0	0	1	0	1	LF
2018-06-04	DARJEELING	TAIPOO T.E.		2018	0	0	1	0	0	0	1	0	1	LF
2018-06-04	DARJEELING	TAIPOO T.E.		2018	0	0	1	0	0	0	1	0	1	LF
2018-06-04	DARJEELING	TAIPOO T.E.		2018	0	0	1	0	0	0	1	0	1	LF
2018-06-05	DARJEELING	TAIPOO T.E.		2018	0	0	1	0	0	0	1	0	1	LF
2018-06-05	DARJEELING	TAIPOO T.E.		2018	0	0	1	0	0	0	1	0	1	LF
2018-06-05	DARJEELING	TAIPOO T.E.		2018	0	0	1	0	0	0	1	0	1	LF
2018-06-05	DARJEELING	TAIPOO T.E.		2018	0	0	1	0	0	0	1	0	1	LF
2018-06-05	DARJEELING	TAIPOO T.E.		2018	0	0	1	0	0	0	1	0	1	LF
2018-06-05	DARJEELING	TAIPOO T.E.		2018	0	0	1	0	0	0	1	0	1	LF
2018-06-05	DARJEELING	TAIPOO T.E.		2018	0	0	1	0	0	0	1	0	1	LF
2018-06-05	DARJEELING	TAIPOO T.E.		2018	0	0	1	0	0	0	1	0	1	LF
2018-06-05	DARJEELING	TAIPOO T.E.		2018	0	0	1	0	0	0	1	0	1	LF
2018-06-05	DARJEELING	TAIPOO T.E.		2018	0	0	1	0	0	0	1	0	1	LF
2018-06-05	DARJEELING	TAIPOO T.E.		2018	0	0	1	0	0	0	1	0	1	LF
2018-06-05	DARJEELING	TAIPOO T.E.		2018	0	0	1	0	0	0	1	0	1	LF
2018-06-05	DARJEELING	TAIPOO T.E.		2018	0	0	0	0	1	0	0	1	1	FS
2018-06-18	DARJEELING	TAIPOO T.E.		2018	0	0	1	0	0	0	1	0	1	LF
2018-06-18	DARJEELING	TAIPOO T.E.		2018	0	0	1	0	0	0	1	0	1	LF
2018-06-18	DARJEELING	TAIPOO T.E.		2018	0	0	1	0	0	0	1	0	1	LF
2018-06-18	DARJEELING	TAIPOO T.E.		2018	0	0	1	0	0	0	1	0	1	LF
2018-06-18	DARJEELING	TAIPOO T.E.		2018	0	0	1	0	0	0	1	0	1	LF
2018-06-18	DARJEELING	TAIPOO T.E.		2018	0	0	1	0	0	0	1	0	1	LF
2018-06-18	DARJEELING	TAIPOO T.E.		2018	0	0	1	0	0	0	1	0	1	LF
2018-06-18	DARJEELING	TAIPOO T.E.		2018	0	0	1	0	0	0	1	0	1	LF
2018-06-18	DARJEELING	TAIPOO T.E.		2018	0	0	1	0	0	0	1	0	1	LF
2018-06-19	DARJEELING	TAIPOO T.E.		2018	0	0	1	0	0	0	1	0	1	LF
2018-06-19	DARJEELING	TAIPOO T.E.		2018	0	0	1	0	0	0	1	0	1	LF
2018-06-19	DARJEELING	TAIPOO T.E.		2018	0	0	1	0	0	0	1	0	1	LF
2018-06-19	DARJEELING	TAIPOO T.E.		2018	0	0	1	0	0	0	1	0	1	LF
2018-06-19	DARJEELING	TAIPOO T.E.		2018	0	0	1	0	0	0	1	0	1	LF
2018-06-19	DARJEELING	TAIPOO T.E.		2018	0	0	1	0	0	0	1	0	1	LF
2018-06-19	DARJEELING	TAIPOO T.E.		2018	0	0	1	0	0	0	1	0	1	LF
2018-06-19	DARJEELING	TAIPOO T.E.		2018	0	0	1	0	0	0	1	0	1	LF
2018-06-19	DARJEELING	TAIPOO T.E.		2018	0	0	1	0	0	0	1	0	1	LF
2018-06-19	DARJEELING	TAIPOO T.E.		2018	0	0	1	0	0	0	1	0	1	LF
2018-07-02	DARJEELING	TAIPOO T.E.		2018	0	0	1	0	0	0	1	0	1	LF
2018-07-02	DARJEELING	TAIPOO T.E.		2018	0	0	1	0	0	0	1	0	1	LF
2018-07-02	DARJEELING	TAIPOO T.E.		2018	0	0	1	0	0	0	1	0	1	LF
2018-07-02	DARJEELING	TAIPOO T.E.		2018	0	0	1	0	0	0	1	0	1	LF
2018-07-02	DARJEELING	TAIPOO T.E.		2018	0	0	1	0	0	0	1	0	1	LF
2018-07-02	DARJEELING	TAIPOO T.E.		2018	0	0	1	0	0	0	1	0	1	LF
2018-07-02	DARJEELING	TAIPOO T.E.		2018	0	0	1	0	0	0	1	0	1	LF
2018-07-02	DARJEELING	TAIPOO T.E.		2018	0	0	1	0	0	0	1	0	1	LF
2018-07-02	DARJEELING	TAIPOO T.E.		2018	0	0	1	0	0	0	1	0	1	LF
2018-07-02	DARJEELING	TAIPOO T.E.		2018	0	0	1	0	0	0	1	0	1	LF
2018-07-02	DARJEELING	TAIPOO T.E.		2018	0	0	1	0	0	0	1	0	1	LF
2018-07-02	DARJEELING	TAIPOO T.E.		2018	0	0	1	0	0	0	1	0	1	LF
2018-07-02	DARJEELING	TAIPOO T.E.		2018	0	0	1	0	0	0	1	0	1	LF
2018-07-02	DARJEELING	TAIPOO T.E.		2018	0	0	1	0	0	0	1	0	1	LF
2018-07-02	DARJEELING	TAIPOO T.E.		2018	0	0	1	0	0	0	1	0	1	LF
2018-07-02	DARJEELING	TAIPOO T.E.		2018	0	0	1	0	0	0	1	0	1	LF
2018-07-02	DARJEELING	TAIPOO T.E.		2018	0	0	1	0	0	0	1	0	1	LF
2018-07-03	DARJEELING	TAIPOO T.E.		2018	0	0	1	0	0	0	1	0	1	LF
2018-07-03	DARJEELING	TAIPOO T.E.		2018	0	0	1	0	0	0	1	0	1	LF
2018-07-03	DARJEELING	TAIPOO T.E.		2018	0	0	1	0	0	0	1	0	1	LF
2018-07-03	DARJEELING	TAIPOO T.E.		2018	0	0	1	0	0	0	1	0	1	LF
2018-07-03	DARJEELING	TAIPOO T.E.		2018	0	0	1	0	0	0	1	0	1	LF
2018-07-03	DARJEELING	TAIPOO T.E.		2018	0	0	1	0	0	0	1	0	1	LF
2018-07-03	DARJEELING	TAIPOO T.E.		2018	0	0	1	0	0	0	1	0	1	LF
2018-07-03	DARJEELING	TAIPOO T.E.		2018	0	0	1	0	0	0	1	0	1	LF
2018-07-16	DARJEELING	TAIPOO T.E.		2018	0	0	1	0	0	0	1	0	1	LF
2018-07-16	DARJEELING	TAIPOO T.E.		2018	0	0	1	0	0	0	1	0	1	LF
2018-07-16	DARJEELING	TAIPOO T.E.		2018	0	0	1	0	0	0	1	0	1	LF
2018-07-16	DARJEELING	TAIPOO T.E.		2018	0	0	1	0	0	0	1	0	1	LF
2018-07-16	DARJEELING	TAIPOO T.E.		2018	0	0	1	0	0	0	1	0	1	LF
2018-07-16	DARJEELING	TAIPOO T.E.		2018	0	0	1	0	0	0	1	0	1	LF
2018-07-16	DARJEELING	TAIPOO T.E.		2018	0	0	1	0	0	0	1	0	1	LF
2018-07-16	DARJEELING	TAIPOO T.E.		2018	0	0	1	0	0	0	1	0	1	LF
2018-07-16	DARJEELING	TAIPOO T.E.		2018	0	0	1	0	0	0	1	0	1	LF
2018-07-16	DARJEELING	TAIPOO T.E.		2018	0	0	1	0	0	0	1	0	1	LF
2018-07-16	DARJEELING	TAIPOO T.E.		2018	0	0	1	0	0	0	1	0	1	LF
2018-07-17	DARJEELING	TAIPOO T.E.		2018	0	0	1	0	0	0	1	0	1	LF
2018-07-17	DARJEELING	TAIPOO T.E.		2018	0	0	1	0	0	0	1	0	1	LF
2018-07-17	DARJEELING	TAIPOO T.E.		2018	0	0	1	0	0	0	1	0	1	LF
2018-07-17	DARJEELING	TAIPOO T.E.		2018	0	0	1	0	0	0	1	0	1	LF
2018-07-17	DARJEELING	TAIPOO T.E.		2018	0	0	1	0	0	0	1	0	1	LF
2018-07-17	DARJEELING	TAIPOO T.E.		2018	0	0	1	0	0	0	1	0	1	LF
2018-07-17	DARJEELING	TAIPOO T.E.		2018	0	0	1	0	0	0	1	0	1	LF
2018-07-17	DARJEELING	TAIPOO T.E.		2018	0	0	1	0	0	0	1	0	1	LF
2018-07-17	DARJEELING	TAIPOO T.E.		2018	0	0	1	0	0	0	1	0	1	LF
2018-07-17	DARJEELING	TAIPOO T.E.		2018	0	0	1	0	0	0	1	0	1	LF
2018-07-17	DARJEELING	TAIPOO T.E.		2018	0	0	1	0	0	0	1	0	1	LF
2018-07-17	DARJEELING	TAIPOO T.E.		2018	0	0	1	0	0	0	1	0	1	LF
2018-07-17	DARJEELING	TAIPOO T.E.		2018	0	0	1	0	0	0	1	0	1	LF
2018-07-17	DARJEELING	TAIPOO T.E.		2018	0	0	1	0	0	0	1	0	1	LF
2018-07-17	DARJEELING	TAIPOO T.E.		2018	0	0	1	0	0	0	1	0	1	LF
2018-07-17	DARJEELING	TAIPOO T.E.		2018	0	0	1	0	0	0	1	0	1	LF
2019-03-19	DARJEELING	TAIPOO T.E.		2019	0	0	1	0	0	0	1	0	1	LF
2019-03-19	DARJEELING	TAIPOO T.E.		2019	0	0	1	0	0	0	1	0	1	LF
2019-04-01	DARJEELING	TAIPOO T.E.		2019	0	0	0	0	0	1	0	0	2	FF
2019-04-01	DARJEELING	TAIPOO T.E.		2019	0	0	1	0	0	0	1	0	1	LF
2019-04-01	DARJEELING	TAIPOO T.E.		2019	0	0	1	0	0	0	1	0	1	LF
2019-04-01	DARJEELING	TAIPOO T.E.		2019	0	0	1	0	0	0	1	0	1	LF
2019-04-01	DARJEELING	TAIPOO T.E.		2019	0	0	1	0	0	0	1	0	1	LF
2019-04-01	DARJEELING	TAIPOO T.E.		2019	0	0	1	0	0	0	1	0	1	LF
2019-04-01	DARJEELING	TAIPOO T.E.		2019	0	0	1	0	0	0	1	0	1	LF
2019-04-01	DARJEELING	TAIPOO T.E.		2019	0	0	1	0	0	0	1	0	1	LF
2019-04-01	DARJEELING	TAIPOO T.E.		2019	0	0	1	0	0	0	1	0	1	LF
2019-04-01	DARJEELING	TAIPOO T.E.		2019	0	0	1	0	0	0	1	0	1	LF
2019-04-01	DARJEELING	TAIPOO T.E.		2019	0	0	1	0	0	0	1	0	1	LF
2019-04-02	DARJEELING	TAIPOO T.E.		2019	0	0	1	0	0	0	1	0	1	LF
2019-04-02	DARJEELING	TAIPOO T.E.		2019	0	0	1	0	0	0	1	0	1	LF
2019-04-02	DARJEELING	TAIPOO T.E.		2019	0	0	1	0	0	0	1	0	1	LF
2019-04-02	DARJEELING	TAIPOO T.E.		2019	0	0	1	0	0	0	1	0	1	LF
2019-04-02	DARJEELING	TAIPOO T.E.		2019	0	0	1	0	0	0	1	0	1	LF
2019-04-02	DARJEELING	TAIPOO T.E.		2019	0	0	1	0	0	0	1	0	1	LF
2019-04-02	DARJEELING	TAIPOO T.E.		2019	0	0	0	1	0	0	0	2	0	SS
2019-04-15	DARJEELING	TAIPOO T.E.		2019	0	0	1	0	0	0	1	0	1	LF
2019-05-06	DARJEELING	TAIPOO T.E.		2019	0	0	1	0	0	0	1	0	1	LF
2019-05-07	DARJEELING	TAIPOO T.E.		2019	0	0	1	0	0	0	1	0	1	LF
2019-05-20	DARJEELING	TAIPOO T.E.		2019	0	0	1	0	0	0	1	0	1	LF
2019-05-20	DARJEELING	TAIPOO T.E.		2019	0	0	1	0	0	0	1	0	1	LF
2019-05-21	DARJEELING	TAIPOO T.E.		2019	0	0	1	0	0	0	1	0	1	LF
2019-05-21	DARJEELING	TAIPOO T.E.		2019	0	0	1	0	0	0	1	0	1	LF
2019-05-21	DARJEELING	TAIPOO T.E.		2019	0	0	1	0	0	0	1	0	1	LF
2019-05-21	DARJEELING	TAIPOO T.E.		2019	0	0	1	0	0	0	1	0	1	LF
2019-05-21	DARJEELING	TAIPOO T.E.		2019	0	0	1	0	0	0	1	0	1	LF
2019-05-21	DARJEELING	TAIPOO T.E.		2019	0	0	1	0	0	0	1	0	1	LF
2019-05-21	DARJEELING	TAIPOO T.E.		2019	0	0	1	0	0	0	1	0	1	LF
2019-05-21	DARJEELING	TAIPOO T.E.		2019	0	0	1	0	0	0	1	0	1	LF
2019-05-21	DARJEELING	TAIPOO T.E.		2019	0	0	1	0	0	0	1	0	1	LF
2019-05-21	DARJEELING	TAIPOO T.E.		2019	0	0	1	0	0	0	1	0	1	LF
2019-05-21	DARJEELING	TAIPOO T.E.		2019	0	0	1	0	0	0	1	0	1	LF
2019-05-21	DARJEELING	TAIPOO T.E.		2019	0	0	0	0	1	0	0	1	1	FS
2019-06-02	DARJEELING	TAIPOO T.E.		2019	0	0	0	0	0	1	0	0	2	FF
2019-06-02	DARJEELING	TAIPOO T.E.		2019	0	0	0	0	0	1	0	0	2	FF
2019-06-02	DARJEELING	TAIPOO T.E.		2019	0	0	1	0	0	0	1	0	1	LF
2019-06-02	DARJEELING	TAIPOO T.E.		2019	0	0	1	0	0	0	1	0	1	LF
2019-06-02	DARJEELING	TAIPOO T.E.		2019	0	0	1	0	0	0	1	0	1	LF
2019-06-02	DARJEELING	TAIPOO T.E.		2019	0	0	1	0	0	0	1	0	1	LF
2019-06-02	DARJEELING	TAIPOO T.E.		2019	0	0	1	0	0	0	1	0	1	LF
2019-06-02	DARJEELING	TAIPOO T.E.		2019	0	0	1	0	0	0	1	0	1	LF
2019-06-02	DARJEELING	TAIPOO T.E.		2019	0	0	1	0	0	0	1	0	1	LF
2019-06-02	DARJEELING	TAIPOO T.E.		2019	0	0	1	0	0	0	1	0	1	LF
2019-06-02	DARJEELING	TAIPOO T.E.		2019	0	0	1	0	0	0	1	0	1	LF
2019-06-02	DARJEELING	TAIPOO T.E.		2019	0	0	1	0	0	0	1	0	1	LF
2019-06-02	DARJEELING	TAIPOO T.E.		2019	0	0	1	0	0	0	1	0	1	LF
2019-06-02	DARJEELING	TAIPOO T.E.		2019	0	0	1	0	0	0	1	0	1	LF
2019-06-02	DARJEELING	TAIPOO T.E.		2019	0	0	1	0	0	0	1	0	1	LF
2019-06-02	DARJEELING	TAIPOO T.E.		2019	0	0	1	0	0	0	1	0	1	LF
2019-06-02	DARJEELING	TAIPOO T.E.		2019	0	0	1	0	0	0	1	0	1	LF
2019-06-02	DARJEELING	TAIPOO T.E.		2019	0	0	1	0	0	0	1	0	1	LF
2019-06-02	DARJEELING	TAIPOO T.E.		2019	0	0	1	0	0	0	1	0	1	LF
2019-06-02	DARJEELING	TAIPOO T.E.		2019	0	0	1	0	0	0	1	0	1	LF
2019-06-02	DARJEELING	TAIPOO T.E.		2019	0	0	1	0	0	0	1	0	1	LF
2019-06-02	DARJEELING	TAIPOO T.E.		2019	0	0	1	0	0	0	1	0	1	LF
2019-06-02	DARJEELING	TAIPOO T.E.		2019	0	0	1	0	0	0	1	0	1	LF
2019-06-02	DARJEELING	TAIPOO T.E.		2019	0	0	1	0	0	0	1	0	1	LF
2019-06-02	DARJEELING	TAIPOO T.E.		2019	0	0	1	0	0	0	1	0	1	LF
2019-06-02	DARJEELING	TAIPOO T.E.		2019	0	0	1	0	0	0	1	0	1	LF
2019-06-02	DARJEELING	TAIPOO T.E.		2019	0	0	1	0	0	0	1	0	1	LF
2019-06-02	DARJEELING	TAIPOO T.E.		2019	0	0	1	0	0	0	1	0	1	LF
2019-06-02	DARJEELING	TAIPOO T.E.		2019	0	0	1	0	0	0	1	0	1	LF
2019-06-02	DARJEELING	TAIPOO T.E.		2019	0	0	1	0	0	0	1	0	1	LF
2019-06-02	DARJEELING	TAIPOO T.E.		2019	0	0	1	0	0	0	1	0	1	LF
2019-06-02	DARJEELING	TAIPOO T.E.		2019	0	0	1	0	0	0	1	0	1	LF
2019-06-02	DARJEELING	TAIPOO T.E.		2019	0	0	1	0	0	0	1	0	1	LF
2019-06-02	DARJEELING	TAIPOO T.E.		2019	0	0	1	0	0	0	1	0	1	LF
2019-06-02	DARJEELING	TAIPOO T.E.		2019	0	0	1	0	0	0	1	0	1	LF
2019-06-02	DARJEELING	TAIPOO T.E.		2019	0	0	1	0	0	0	1	0	1	LF
2019-06-02	DARJEELING	TAIPOO T.E.		2019	0	0	1	0	0	0	1	0	1	LF
2019-06-02	DARJEELING	TAIPOO T.E.		2019	0	0	1	0	0	0	1	0	1	LF
2019-06-02	DARJEELING	TAIPOO T.E.		2019	0	0	1	0	0	0	1	0	1	LF
2019-06-02	DARJEELING	TAIPOO T.E.		2019	0	0	1	0	0	0	1	0	1	LF
2019-06-02	DARJEELING	TAIPOO T.E.		2019	0	0	1	0	0	0	1	0	1	LF
2019-06-02	DARJEELING	TAIPOO T.E.		2019	0	0	1	0	0	0	1	0	1	LF
2019-06-02	DARJEELING	TAIPOO T.E.		2019	0	0	1	0	0	0	1	0	1	LF
2019-06-02	DARJEELING	TAIPOO T.E.		2019	0	0	1	0	0	0	1	0	1	LF
2019-06-02	DARJEELING	TAIPOO T.E.		2019	0	0	1	0	0	0	1	0	1	LF
2019-06-02	DARJEELING	TAIPOO T.E.		2019	0	0	1	0	0	0	1	0	1	LF
2019-06-02	DARJEELING	TAIPOO T.E.		2019	0	0	1	0	0	0	1	0	1	LF
2019-06-02	DARJEELING	TAIPOO T.E.		2019	0	0	1	0	0	0	1	0	1	LF
2019-06-02	DARJEELING	TAIPOO T.E.		2019	0	0	1	0	0	0	1	0	1	LF
2019-06-02	DARJEELING	TAIPOO T.E.		2019	0	0	1	0	0	0	1	0	1	LF
2019-06-02	DARJEELING	TAIPOO T.E.		2019	0	0	1	0	0	0	1	0	1	LF
2019-06-02	DARJEELING	TAIPOO T.E.		2019	0	0	1	0	0	0	1	0	1	LF
2019-06-02	DARJEELING	TAIPOO T.E.		2019	0	0	1	0	0	0	1	0	1	LF
2019-06-02	DARJEELING	TAIPOO T.E.		2019	0	0	1	0	0	0	1	0	1	LF
2019-06-02	DARJEELING	TAIPOO T.E.		2019	0	0	1	0	0	0	1	0	1	LF
2019-06-02	DARJEELING	TAIPOO T.E.		2019	0	0	1	0	0	0	1	0	1	LF
2019-06-02	DARJEELING	TAIPOO T.E.		2019	0	0	1	0	0	0	1	0	1	LF
2019-06-02	DARJEELING	TAIPOO T.E.		2019	0	0	0	0	1	0	0	1	1	FS
2019-06-02	DARJEELING	TAIPOO T.E.		2019	0	0	0	0	1	0	0	1	1	FS
2019-06-03	DARJEELING	TAIPOO T.E.		2019	0	0	1	0	0	0	1	0	1	LF
2019-06-03	DARJEELING	TAIPOO T.E.		2019	0	0	1	0	0	0	1	0	1	LF
2019-06-03	DARJEELING	TAIPOO T.E.		2019	0	0	1	0	0	0	1	0	1	LF
2019-06-03	DARJEELING	TAIPOO T.E.		2019	0	0	1	0	0	0	1	0	1	LF
2019-06-03	DARJEELING	TAIPOO T.E.		2019	0	0	1	0	0	0	1	0	1	LF
2019-06-03	DARJEELING	TAIPOO T.E.		2019	0	0	1	0	0	0	1	0	1	LF
2019-06-03	DARJEELING	TAIPOO T.E.		2019	0	0	1	0	0	0	1	0	1	LF
2019-06-03	DARJEELING	TAIPOO T.E.		2019	0	0	1	0	0	0	1	0	1	LF
2019-06-03	DARJEELING	TAIPOO T.E.		2019	0	0	1	0	0	0	1	0	1	LF
2019-06-03	DARJEELING	TAIPOO T.E.		2019	0	0	1	0	0	0	1	0	1	LF
2019-06-03	DARJEELING	TAIPOO T.E.		2019	0	0	1	0	0	0	1	0	1	LF
2019-06-03	DARJEELING	TAIPOO T.E.		2019	0	0	1	0	0	0	1	0	1	LF
2019-06-03	DARJEELING	TAIPOO T.E.		2019	0	0	1	0	0	0	1	0	1	LF
2019-06-03	DARJEELING	TAIPOO T.E.		2019	0	0	1	0	0	0	1	0	1	LF
2019-06-03	DARJEELING	TAIPOO T.E.		2019	0	0	1	0	0	0	1	0	1	LF
2019-06-03	DARJEELING	TAIPOO T.E.		2019	0	0	1	0	0	0	1	0	1	LF
2019-06-03	DARJEELING	TAIPOO T.E.		2019	0	0	1	0	0	0	1	0	1	LF
2019-06-03	DARJEELING	TAIPOO T.E.		2019	0	0	1	0	0	0	1	0	1	LF
2019-06-03	DARJEELING	TAIPOO T.E.		2019	0	0	1	0	0	0	1	0	1	LF
2019-06-03	DARJEELING	TAIPOO T.E.		2019	0	0	1	0	0	0	1	0	1	LF
2019-06-03	DARJEELING	TAIPOO T.E.		2019	0	0	1	0	0	0	1	0	1	LF
2019-06-03	DARJEELING	TAIPOO T.E.		2019	0	0	1	0	0	0	1	0	1	LF
2019-06-03	DARJEELING	TAIPOO T.E.		2019	0	0	1	0	0	0	1	0	1	LF
2019-06-03	DARJEELING	TAIPOO T.E.		2019	0	0	1	0	0	0	1	0	1	LF
2019-06-03	DARJEELING	TAIPOO T.E.		2019	0	0	1	0	0	0	1	0	1	LF
2019-06-03	DARJEELING	TAIPOO T.E.		2019	0	0	1	0	0	0	1	0	1	LF
2019-06-03	DARJEELING	TAIPOO T.E.		2019	0	0	1	0	0	0	1	0	1	LF
2019-06-03	DARJEELING	TAIPOO T.E.		2019	0	0	1	0	0	0	1	0	1	LF
2019-06-03	DARJEELING	TAIPOO T.E.		2019	0	0	0	0	1	0	0	1	1	FS
2019-06-03	DARJEELING	TAIPOO T.E.		2019	1	0	0	0	0	0	2	0	0	LL
2019-06-03	DARJEELING	TAIPOO T.E.		2019	1	0	0	0	0	0	2	0	0	LL
2019-06-17	DARJEELING	TAIPOO T.E.		2019	0	0	1	0	0	0	1	0	1	LF
2019-06-17	DARJEELING	TAIPOO T.E.		2019	0	0	1	0	0	0	1	0	1	LF
2019-06-17	DARJEELING	TAIPOO T.E.		2019	0	0	1	0	0	0	1	0	1	LF
2019-06-17	DARJEELING	TAIPOO T.E.		2019	0	0	1	0	0	0	1	0	1	LF
2019-06-17	DARJEELING	TAIPOO T.E.		2019	0	0	1	0	0	0	1	0	1	LF
2019-06-17	DARJEELING	TAIPOO T.E.		2019	0	0	1	0	0	0	1	0	1	LF
2019-06-17	DARJEELING	TAIPOO T.E.		2019	0	0	1	0	0	0	1	0	1	LF
2019-06-17	DARJEELING	TAIPOO T.E.		2019	0	0	1	0	0	0	1	0	1	LF
2019-06-17	DARJEELING	TAIPOO T.E.		2019	0	0	1	0	0	0	1	0	1	LF
2019-06-17	DARJEELING	TAIPOO T.E.		2019	0	0	1	0	0	0	1	0	1	LF
2019-06-17	DARJEELING	TAIPOO T.E.		2019	0	0	1	0	0	0	1	0	1	LF
2019-06-17	DARJEELING	TAIPOO T.E.		2019	0	0	1	0	0	0	1	0	1	LF
2019-06-17	DARJEELING	TAIPOO T.E.		2019	0	0	1	0	0	0	1	0	1	LF
2019-06-17	DARJEELING	TAIPOO T.E.		2019	0	0	1	0	0	0	1	0	1	LF
2019-06-17	DARJEELING	TAIPOO T.E.		2019	0	0	1	0	0	0	1	0	1	LF
2019-06-17	DARJEELING	TAIPOO T.E.		2019	0	0	1	0	0	0	1	0	1	LF
2019-06-17	DARJEELING	TAIPOO T.E.		2019	0	0	1	0	0	0	1	0	1	LF
2019-06-17	DARJEELING	TAIPOO T.E.		2019	0	0	1	0	0	0	1	0	1	LF
2019-06-17	DARJEELING	TAIPOO T.E.		2019	0	0	1	0	0	0	1	0	1	LF
2019-06-17	DARJEELING	TAIPOO T.E.		2019	0	0	1	0	0	0	1	0	1	LF
2019-06-17	DARJEELING	TAIPOO T.E.		2019	0	0	1	0	0	0	1	0	1	LF
2019-06-17	DARJEELING	TAIPOO T.E.		2019	0	0	1	0	0	0	1	0	1	LF
2019-06-17	DARJEELING	TAIPOO T.E.		2019	0	0	1	0	0	0	1	0	1	LF
2019-06-17	DARJEELING	TAIPOO T.E.		2019	0	0	1	0	0	0	1	0	1	LF
2019-06-17	DARJEELING	TAIPOO T.E.		2019	0	0	1	0	0	0	1	0	1	LF
2019-06-17	DARJEELING	TAIPOO T.E.		2019	0	0	1	0	0	0	1	0	1	LF
2019-06-17	DARJEELING	TAIPOO T.E.		2019	0	0	1	0	0	0	1	0	1	LF
2019-06-17	DARJEELING	TAIPOO T.E.		2019	0	0	1	0	0	0	1	0	1	LF
2019-06-17	DARJEELING	TAIPOO T.E.		2019	0	0	0	0	1	0	0	1	1	FS
2019-06-17	DARJEELING	TAIPOO T.E.		2019	0	0	0	0	1	0	0	1	1	FS
2019-06-18	DARJEELING	TAIPOO T.E.		2019	0	0	1	0	0	0	1	0	1	LF
2019-06-18	DARJEELING	TAIPOO T.E.		2019	0	0	1	0	0	0	1	0	1	LF
2019-06-18	DARJEELING	TAIPOO T.E.		2019	0	0	1	0	0	0	1	0	1	LF
2019-06-18	DARJEELING	TAIPOO T.E.		2019	0	0	1	0	0	0	1	0	1	LF
2019-06-18	DARJEELING	TAIPOO T.E.		2019	0	0	1	0	0	0	1	0	1	LF
2019-06-18	DARJEELING	TAIPOO T.E.		2019	0	0	1	0	0	0	1	0	1	LF
2019-07-01	DARJEELING	TAIPOO T.E.		2019	0	0	1	0	0	0	1	0	1	LF
2019-07-02	DARJEELING	TAIPOO T.E.		2019	0	0	1	0	0	0	1	0	1	LF
2019-07-02	DARJEELING	TAIPOO T.E.		2019	0	0	1	0	0	0	1	0	1	LF
2019-07-02	DARJEELING	TAIPOO T.E.		2019	0	0	1	0	0	0	1	0	1	LF
2019-07-02	DARJEELING	TAIPOO T.E.		2019	0	0	1	0	0	0	1	0	1	LF
2019-07-02	DARJEELING	TAIPOO T.E.		2019	0	0	1	0	0	0	1	0	1	LF
2019-07-02	DARJEELING	TAIPOO T.E.		2019	0	0	1	0	0	0	1	0	1	LF
2019-07-02	DARJEELING	TAIPOO T.E.		2019	0	0	1	0	0	0	1	0	1	LF
2019-07-02	DARJEELING	TAIPOO T.E.		2019	0	0	1	0	0	0	1	0	1	LF
2019-07-02	DARJEELING	TAIPOO T.E.		2019	0	0	1	0	0	0	1	0	1	LF
2019-07-02	DARJEELING	TAIPOO T.E.		2019	0	0	1	0	0	0	1	0	1	LF
2019-07-15	DARJEELING	TAIPOO T.E.		2019	0	0	1	0	0	0	1	0	1	LF
2019-07-15	DARJEELING	TAIPOO T.E.		2019	0	0	1	0	0	0	1	0	1	LF
2019-07-15	DARJEELING	TAIPOO T.E.		2019	0	0	1	0	0	0	1	0	1	LF
2019-07-15	DARJEELING	TAIPOO T.E.		2019	0	0	1	0	0	0	1	0	1	LF
2019-07-15	DARJEELING	TAIPOO T.E.		2019	0	0	1	0	0	0	1	0	1	LF
2019-07-15	DARJEELING	TAIPOO T.E.		2019	0	0	1	0	0	0	1	0	1	LF
2019-07-15	DARJEELING	TAIPOO T.E.		2019	0	0	1	0	0	0	1	0	1	LF
2019-07-15	DARJEELING	TAIPOO T.E.		2019	0	0	1	0	0	0	1	0	1	LF
2019-07-15	DARJEELING	TAIPOO T.E.		2019	0	0	1	0	0	0	1	0	1	LF
2019-07-15	DARJEELING	TAIPOO T.E.		2019	0	0	1	0	0	0	1	0	1	LF
2019-07-15	DARJEELING	TAIPOO T.E.		2019	0	0	1	0	0	0	1	0	1	LF
2019-07-15	DARJEELING	TAIPOO T.E.		2019	0	0	1	0	0	0	1	0	1	LF
2019-07-15	DARJEELING	TAIPOO T.E.		2019	0	0	1	0	0	0	1	0	1	LF
2019-07-15	DARJEELING	TAIPOO T.E.		2019	0	0	1	0	0	0	1	0	1	LF
2019-07-15	DARJEELING	TAIPOO T.E.		2019	0	0	1	0	0	0	1	0	1	LF
2019-07-15	DARJEELING	TAIPOO T.E.		2019	0	0	0	0	1	0	0	1	1	FS
2019-07-16	DARJEELING	TAIPOO T.E.		2019	0	0	1	0	0	0	1	0	1	LF
2019-07-16	DARJEELING	TAIPOO T.E.		2019	0	0	1	0	0	0	1	0	1	LF
2019-07-16	DARJEELING	TAIPOO T.E.		2019	0	0	1	0	0	0	1	0	1	LF
2019-07-16	DARJEELING	TAIPOO T.E.		2019	0	0	1	0	0	0	1	0	1	LF
2019-07-16	DARJEELING	TAIPOO T.E.		2019	0	0	1	0	0	0	1	0	1	LF
2019-07-16	DARJEELING	TAIPOO T.E.		2019	0	0	1	0	0	0	1	0	1	LF
2019-07-16	DARJEELING	TAIPOO T.E.		2019	0	0	1	0	0	0	1	0	1	LF
2019-07-16	DARJEELING	TAIPOO T.E.		2019	0	0	1	0	0	0	1	0	1	LF
2019-07-16	DARJEELING	TAIPOO T.E.		2019	0	0	1	0	0	0	1	0	1	LF
2019-07-16	DARJEELING	TAIPOO T.E.		2019	0	0	1	0	0	0	1	0	1	LF
2019-07-16	DARJEELING	TAIPOO T.E.		2019	0	0	1	0	0	0	1	0	1	LF
2019-07-16	DARJEELING	TAIPOO T.E.		2019	0	0	1	0	0	0	1	0	1	LF
2019-07-16	DARJEELING	TAIPOO T.E.		2019	0	0	1	0	0	0	1	0	1	LF
2019-07-16	DARJEELING	TAIPOO T.E.		2019	0	0	1	0	0	0	1	0	1	LF
2019-07-16	DARJEELING	TAIPOO T.E.		2019	0	0	1	0	0	0	1	0	1	LF
2019-07-16	DARJEELING	TAIPOO T.E.		2019	0	0	1	0	0	0	1	0	1	LF
2019-07-16	DARJEELING	TAIPOO T.E.		2019	0	0	1	0	0	0	1	0	1	LF
2019-07-16	DARJEELING	TAIPOO T.E.		2019	0	0	1	0	0	0	1	0	1	LF
2019-07-16	DARJEELING	TAIPOO T.E.		2019	0	0	1	0	0	0	1	0	1	LF
2019-07-16	DARJEELING	TAIPOO T.E.		2019	0	0	1	0	0	0	1	0	1	LF
2019-07-16	DARJEELING	TAIPOO T.E.		2019	0	0	1	0	0	0	1	0	1	LF
2019-07-16	DARJEELING	TAIPOO T.E.		2019	0	0	0	0	1	0	0	1	1	FS
2019-07-16	DARJEELING	TAIPOO T.E.		2019	0	0	0	0	1	0	0	1	1	FS
2019-08-05	DARJEELING	TAIPOO T.E.		2019	0	0	1	0	0	0	1	0	1	LF
2019-08-05	DARJEELING	TAIPOO T.E.		2019	0	0	1	0	0	0	1	0	1	LF
2019-08-05	DARJEELING	TAIPOO T.E.		2019	0	0	1	0	0	0	1	0	1	LF
2019-08-05	DARJEELING	TAIPOO T.E.		2019	0	0	1	0	0	0	1	0	1	LF
2019-08-05	DARJEELING	TAIPOO T.E.		2019	0	0	1	0	0	0	1	0	1	LF
2019-08-05	DARJEELING	TAIPOO T.E.		2019	0	0	1	0	0	0	1	0	1	LF
2019-08-06	DARJEELING	TAIPOO T.E.		2019	0	0	1	0	0	0	1	0	1	LF
2019-08-06	DARJEELING	TAIPOO T.E.		2019	0	0	1	0	0	0	1	0	1	LF
2019-08-19	DARJEELING	TAIPOO T.E.		2019	0	0	1	0	0	0	1	0	1	LF
2019-08-19	DARJEELING	TAIPOO T.E.		2019	0	0	1	0	0	0	1	0	1	LF
2019-08-19	DARJEELING	TAIPOO T.E.		2019	0	0	1	0	0	0	1	0	1	LF
2019-08-19	DARJEELING	TAIPOO T.E.		2019	0	0	1	0	0	0	1	0	1	LF
2019-08-19	DARJEELING	TAIPOO T.E.		2019	0	0	1	0	0	0	1	0	1	LF
2019-08-19	DARJEELING	TAIPOO T.E.		2019	0	0	1	0	0	0	1	0	1	LF
2019-08-19	DARJEELING	TAIPOO T.E.		2019	0	0	1	0	0	0	1	0	1	LF
2019-08-19	DARJEELING	TAIPOO T.E.		2019	0	0	1	0	0	0	1	0	1	LF
2019-08-19	DARJEELING	TAIPOO T.E.		2019	0	0	1	0	0	0	1	0	1	LF
2019-08-19	DARJEELING	TAIPOO T.E.		2019	0	0	1	0	0	0	1	0	1	LF
2019-08-19	DARJEELING	TAIPOO T.E.		2019	0	0	1	0	0	0	1	0	1	LF
2019-08-19	DARJEELING	TAIPOO T.E.		2019	0	0	1	0	0	0	1	0	1	LF
2019-08-19	DARJEELING	TAIPOO T.E.		2019	0	0	0	0	1	0	0	1	1	FS
2019-08-20	DARJEELING	TAIPOO T.E.		2019	0	0	1	0	0	0	1	0	1	LF
2019-08-20	DARJEELING	TAIPOO T.E.		2019	0	0	1	0	0	0	1	0	1	LF
2019-08-20	DARJEELING	TAIPOO T.E.		2019	0	0	1	0	0	0	1	0	1	LF
2019-08-20	DARJEELING	TAIPOO T.E.		2019	0	0	1	0	0	0	1	0	1	LF
2019-08-20	DARJEELING	TAIPOO T.E.		2019	0	0	1	0	0	0	1	0	1	LF
2019-08-20	DARJEELING	TAIPOO T.E.		2019	0	0	1	0	0	0	1	0	1	LF
2019-08-20	DARJEELING	TAIPOO T.E.		2019	0	0	1	0	0	0	1	0	1	LF
2019-08-20	DARJEELING	TAIPOO T.E.		2019	0	0	1	0	0	0	1	0	1	LF
2019-08-20	DARJEELING	TAIPOO T.E.		2019	0	0	1	0	0	0	1	0	1	LF
2019-08-20	DARJEELING	TAIPOO T.E.		2019	0	0	1	0	0	0	1	0	1	LF
2019-08-20	DARJEELING	TAIPOO T.E.		2019	0	0	1	0	0	0	1	0	1	LF
2019-08-20	DARJEELING	TAIPOO T.E.		2019	0	0	1	0	0	0	1	0	1	LF
2019-08-20	DARJEELING	TAIPOO T.E.		2019	0	0	1	0	0	0	1	0	1	LF
2019-08-20	DARJEELING	TAIPOO T.E.		2019	0	0	1	0	0	0	1	0	1	LF
2019-08-20	DARJEELING	TAIPOO T.E.		2019	0	0	1	0	0	0	1	0	1	LF
2019-08-20	DARJEELING	TAIPOO T.E.		2019	0	0	1	0	0	0	1	0	1	LF
2019-08-20	DARJEELING	TAIPOO T.E.		2019	0	0	1	0	0	0	1	0	1	LF
2019-09-02	DARJEELING	TAIPOO T.E.		2019	0	0	1	0	0	0	1	0	1	LF
2019-09-02	DARJEELING	TAIPOO T.E.		2019	0	0	0	0	1	0	0	1	1	FS
2019-09-03	DARJEELING	TAIPOO T.E.		2019	0	0	1	0	0	0	1	0	1	LF
2019-09-03	DARJEELING	TAIPOO T.E.		2019	0	0	1	0	0	0	1	0	1	LF
2019-09-03	DARJEELING	TAIPOO T.E.		2019	0	0	1	0	0	0	1	0	1	LF
2019-09-03	DARJEELING	TAIPOO T.E.		2019	0	0	1	0	0	0	1	0	1	LF
2019-09-03	DARJEELING	TAIPOO T.E.		2019	0	0	1	0	0	0	1	0	1	LF
2019-09-03	DARJEELING	TAIPOO T.E.		2019	0	0	1	0	0	0	1	0	1	LF
2019-09-16	DARJEELING	TAIPOO T.E.		2019	0	0	1	0	0	0	1	0	1	LF
2019-09-16	DARJEELING	TAIPOO T.E.		2019	0	0	1	0	0	0	1	0	1	LF
2019-09-16	DARJEELING	TAIPOO T.E.		2019	0	0	1	0	0	0	1	0	1	LF
2019-09-16	DARJEELING	TAIPOO T.E.		2019	0	0	1	0	0	0	1	0	1	LF
2019-09-16	DARJEELING	TAIPOO T.E.		2019	0	0	1	0	0	0	1	0	1	LF
2019-09-16	DARJEELING	TAIPOO T.E.		2019	0	0	1	0	0	0	1	0	1	LF
2019-09-16	DARJEELING	TAIPOO T.E.		2019	0	0	1	0	0	0	1	0	1	LF
2019-09-16	DARJEELING	TAIPOO T.E.		2019	0	0	1	0	0	0	1	0	1	LF
2019-09-16	DARJEELING	TAIPOO T.E.		2019	0	0	1	0	0	0	1	0	1	LF
2019-09-16	DARJEELING	TAIPOO T.E.		2019	0	0	1	0	0	0	1	0	1	LF
2019-09-16	DARJEELING	TAIPOO T.E.		2019	0	0	1	0	0	0	1	0	1	LF
2019-09-16	DARJEELING	TAIPOO T.E.		2019	0	0	1	0	0	0	1	0	1	LF
2019-09-16	DARJEELING	TAIPOO T.E.		2019	0	0	1	0	0	0	1	0	1	LF
2019-09-16	DARJEELING	TAIPOO T.E.		2019	0	0	1	0	0	0	1	0	1	LF
2019-09-16	DARJEELING	TAIPOO T.E.		2019	0	0	1	0	0	0	1	0	1	LF
2019-09-16	DARJEELING	TAIPOO T.E.		2019	0	0	1	0	0	0	1	0	1	LF
2019-09-16	DARJEELING	TAIPOO T.E.		2019	0	0	1	0	0	0	1	0	1	LF
2019-09-16	DARJEELING	TAIPOO T.E.		2019	0	0	1	0	0	0	1	0	1	LF
2019-09-16	DARJEELING	TAIPOO T.E.		2019	0	0	1	0	0	0	1	0	1	LF
2019-09-16	DARJEELING	TAIPOO T.E.		2019	0	0	1	0	0	0	1	0	1	LF
2019-09-16	DARJEELING	TAIPOO T.E.		2019	0	0	1	0	0	0	1	0	1	LF
2019-09-16	DARJEELING	TAIPOO T.E.		2019	0	0	1	0	0	0	1	0	1	LF
2019-09-16	DARJEELING	TAIPOO T.E.		2019	0	0	1	0	0	0	1	0	1	LF
2019-09-16	DARJEELING	TAIPOO T.E.		2019	0	0	1	0	0	0	1	0	1	LF
2019-09-16	DARJEELING	TAIPOO T.E.		2019	0	0	1	0	0	0	1	0	1	LF
2019-09-16	DARJEELING	TAIPOO T.E.		2019	0	0	1	0	0	0	1	0	1	LF
2019-09-17	DARJEELING	TAIPOO T.E.		2019	0	0	1	0	0	0	1	0	1	LF
2019-09-17	DARJEELING	TAIPOO T.E.		2019	0	0	1	0	0	0	1	0	1	LF
2019-09-17	DARJEELING	TAIPOO T.E.		2019	0	0	1	0	0	0	1	0	1	LF
2019-09-17	DARJEELING	TAIPOO T.E.		2019	0	0	1	0	0	0	1	0	1	LF
2019-09-17	DARJEELING	TAIPOO T.E.		2019	0	0	1	0	0	0	1	0	1	LF
2019-09-17	DARJEELING	TAIPOO T.E.		2019	0	0	1	0	0	0	1	0	1	LF
2019-09-17	DARJEELING	TAIPOO T.E.		2019	0	0	1	0	0	0	1	0	1	LF
2019-09-17	DARJEELING	TAIPOO T.E.		2019	0	0	1	0	0	0	1	0	1	LF
2019-09-17	DARJEELING	TAIPOO T.E.		2019	0	0	1	0	0	0	1	0	1	LF
2019-09-17	DARJEELING	TAIPOO T.E.		2019	0	0	1	0	0	0	1	0	1	LF
2019-09-17	DARJEELING	TAIPOO T.E.		2019	0	0	1	0	0	0	1	0	1	LF
2019-09-17	DARJEELING	TAIPOO T.E.		2019	0	0	1	0	0	0	1	0	1	LF
2019-09-17	DARJEELING	TAIPOO T.E.		2019	0	0	1	0	0	0	1	0	1	LF
2019-09-17	DARJEELING	TAIPOO T.E.		2019	0	0	1	0	0	0	1	0	1	LF
2019-09-17	DARJEELING	TAIPOO T.E.		2019	0	0	1	0	0	0	1	0	1	LF
2019-09-17	DARJEELING	TAIPOO T.E.		2019	0	0	1	0	0	0	1	0	1	LF
2019-09-17	DARJEELING	TAIPOO T.E.		2019	0	0	1	0	0	0	1	0	1	LF
2019-09-17	DARJEELING	TAIPOO T.E.		2019	0	0	1	0	0	0	1	0	1	LF
2019-09-17	DARJEELING	TAIPOO T.E.		2019	0	0	1	0	0	0	1	0	1	LF
2019-09-17	DARJEELING	TAIPOO T.E.		2019	0	0	1	0	0	0	1	0	1	LF
2019-09-17	DARJEELING	TAIPOO T.E.		2019	0	0	1	0	0	0	1	0	1	LF
2019-09-17	DARJEELING	TAIPOO T.E.		2019	0	0	1	0	0	0	1	0	1	LF
2019-09-17	DARJEELING	TAIPOO T.E.		2019	0	0	1	0	0	0	1	0	1	LF
2019-09-17	DARJEELING	TAIPOO T.E.		2019	0	0	1	0	0	0	1	0	1	LF
2019-10-03	DARJEELING	TAIPOO T.E.		2019	0	0	1	0	0	0	1	0	1	LF
2019-10-03	DARJEELING	TAIPOO T.E.		2019	0	0	1	0	0	0	1	0	1	LF
2019-10-03	DARJEELING	TAIPOO T.E.		2019	0	0	1	0	0	0	1	0	1	LF
2019-10-03	DARJEELING	TAIPOO T.E.		2019	0	0	1	0	0	0	1	0	1	LF
2019-10-03	DARJEELING	TAIPOO T.E.		2019	0	0	1	0	0	0	1	0	1	LF
2019-10-03	DARJEELING	TAIPOO T.E.		2019	0	0	1	0	0	0	1	0	1	LF
2019-10-03	DARJEELING	TAIPOO T.E.		2019	0	0	1	0	0	0	1	0	1	LF
2019-10-03	DARJEELING	TAIPOO T.E.		2019	0	0	0	0	1	0	0	1	1	FS
2019-10-03	DARJEELING	TAIPOO T.E.		2019	1	0	0	0	0	0	2	0	0	LL
2019-10-03	DARJEELING	TAIPOO T.E.		2019	1	0	0	0	0	0	2	0	0	LL
2019-10-04	DARJEELING	TAIPOO T.E.		2019	0	0	1	0	0	0	1	0	1	LF
2019-10-04	DARJEELING	TAIPOO T.E.		2019	0	0	1	0	0	0	1	0	1	LF
2019-10-04	DARJEELING	TAIPOO T.E.		2019	0	0	1	0	0	0	1	0	1	LF
2019-10-04	DARJEELING	TAIPOO T.E.		2019	0	0	1	0	0	0	1	0	1	LF
2019-10-04	DARJEELING	TAIPOO T.E.		2019	1	0	0	0	0	0	2	0	0	LL
2019-10-18	DARJEELING	TAIPOO T.E.		2019	0	0	1	0	0	0	1	0	1	LF
2019-10-18	DARJEELING	TAIPOO T.E.		2019	0	0	1	0	0	0	1	0	1	LF
2019-10-18	DARJEELING	TAIPOO T.E.		2019	0	0	1	0	0	0	1	0	1	LF
2017-04-09	EAST CHAMPARAN	BIJULPUR		2017	1	0	0	0	0	0	2	0	0	LL
2017-04-09	EAST CHAMPARAN	BIJULPUR		2017	0	1	0	0	0	0	1	1	0	LS
2017-04-10	EAST CHAMPARAN	BIJULPUR		2017	0	1	0	0	0	0	1	1	0	LS
2017-04-10	EAST CHAMPARAN	BIJULPUR		2017	0	1	0	0	0	0	1	1	0	LS
2017-06-02	EAST CHAMPARAN	BIJULPUR		2017	1	0	0	0	0	0	2	0	0	LL
2017-06-02	EAST CHAMPARAN	BIJULPUR		2017	1	0	0	0	0	0	2	0	0	LL
2017-06-02	EAST CHAMPARAN	BIJULPUR		2017	1	0	0	0	0	0	2	0	0	LL
2017-06-02	EAST CHAMPARAN	BIJULPUR		2017	0	1	0	0	0	0	1	1	0	LS
2017-06-02	EAST CHAMPARAN	BIJULPUR		2017	0	1	0	0	0	0	1	1	0	LS
2017-06-02	EAST CHAMPARAN	BIJULPUR		2017	0	1	0	0	0	0	1	1	0	LS
2017-06-03	EAST CHAMPARAN	BIJULPUR		2017	0	1	0	0	0	0	1	1	0	LS
2017-06-03	EAST CHAMPARAN	BIJULPUR		2017	0	1	0	0	0	0	1	1	0	LS
2017-06-03	EAST CHAMPARAN	BIJULPUR		2017	0	1	0	0	0	0	1	1	0	LS
2017-11-23	EAST CHAMPARAN	BIJULPUR		2017	0	0	1	0	0	0	1	0	1	LF
2017-11-23	EAST CHAMPARAN	BIJULPUR		2017	1	0	0	0	0	0	2	0	0	LL
2017-11-23	EAST CHAMPARAN	BIJULPUR		2017	0	1	0	0	0	0	1	1	0	LS
2017-11-23	EAST CHAMPARAN	BIJULPUR		2017	0	1	0	0	0	0	1	1	0	LS
2017-11-23	EAST CHAMPARAN	BIJULPUR		2017	0	1	0	0	0	0	1	1	0	LS
2017-11-23	EAST CHAMPARAN	BIJULPUR		2017	0	1	0	0	0	0	1	1	0	LS
2017-11-23	EAST CHAMPARAN	BIJULPUR		2017	0	0	0	1	0	0	0	2	0	SS
2017-11-23	EAST CHAMPARAN	BIJULPUR		2017	0	0	0	1	0	0	0	2	0	SS
2017-12-07	EAST CHAMPARAN	BIJULPUR		2017	0	0	1	0	0	0	1	0	1	LF
2017-12-07	EAST CHAMPARAN	BIJULPUR		2017	0	0	0	0	1	0	0	1	1	FS
2017-12-07	EAST CHAMPARAN	BIJULPUR		2017	1	0	0	0	0	0	2	0	0	LL
2017-12-07	EAST CHAMPARAN	BIJULPUR		2017	1	0	0	0	0	0	2	0	0	LL
2017-12-07	EAST CHAMPARAN	BIJULPUR		2017	1	0	0	0	0	0	2	0	0	LL
2017-12-07	EAST CHAMPARAN	BIJULPUR		2017	0	1	0	0	0	0	1	1	0	LS
2017-12-07	EAST CHAMPARAN	BIJULPUR		2017	0	1	0	0	0	0	1	1	0	LS
2017-12-07	EAST CHAMPARAN	BIJULPUR		2017	0	1	0	0	0	0	1	1	0	LS
2017-12-07	EAST CHAMPARAN	BIJULPUR		2017	0	1	0	0	0	0	1	1	0	LS
2017-12-07	EAST CHAMPARAN	BIJULPUR		2017	0	1	0	0	0	0	1	1	0	LS
2017-12-07	EAST CHAMPARAN	BIJULPUR		2017	0	0	0	1	0	0	0	2	0	SS
2017-12-08	EAST CHAMPARAN	BIJULPUR		2017	0	0	1	0	0	0	1	0	1	LF
2017-12-08	EAST CHAMPARAN	BIJULPUR		2017	0	1	0	0	0	0	1	1	0	LS
2017-12-08	EAST CHAMPARAN	BIJULPUR		2017	0	1	0	0	0	0	1	1	0	LS
2017-12-08	EAST CHAMPARAN	BIJULPUR		2017	0	1	0	0	0	0	1	1	0	LS
2017-12-08	EAST CHAMPARAN	BIJULPUR		2017	0	1	0	0	0	0	1	1	0	LS
2017-12-08	EAST CHAMPARAN	BIJULPUR		2017	0	1	0	0	0	0	1	1	0	LS
2017-12-08	EAST CHAMPARAN	BIJULPUR		2017	0	0	0	1	0	0	0	2	0	SS
2017-12-08	EAST CHAMPARAN	BIJULPUR		2017	0	0	0	1	0	0	0	2	0	SS
2017-12-21	EAST CHAMPARAN	BIJULPUR		2017	0	0	0	1	0	0	0	2	0	SS
2017-12-22	EAST CHAMPARAN	BIJULPUR		2017	0	1	0	0	0	0	1	1	0	LS
2017-04-07	EAST CHAMPARAN	CHAINPUR		2017	0	0	1	0	0	0	1	0	1	LF
2017-04-07	EAST CHAMPARAN	CHAINPUR		2017	1	0	0	0	0	0	2	0	0	LL
2017-04-07	EAST CHAMPARAN	CHAINPUR		2017	1	0	0	0	0	0	2	0	0	LL
2017-04-07	EAST CHAMPARAN	CHAINPUR		2017	1	0	0	0	0	0	2	0	0	LL
2017-04-07	EAST CHAMPARAN	CHAINPUR		2017	1	0	0	0	0	0	2	0	0	LL
2017-04-07	EAST CHAMPARAN	CHAINPUR		2017	0	1	0	0	0	0	1	1	0	LS
2017-04-07	EAST CHAMPARAN	CHAINPUR		2017	0	1	0	0	0	0	1	1	0	LS
2017-04-07	EAST CHAMPARAN	CHAINPUR		2017	0	1	0	0	0	0	1	1	0	LS
2017-04-07	EAST CHAMPARAN	CHAINPUR		2017	0	1	0	0	0	0	1	1	0	LS
2017-04-07	EAST CHAMPARAN	CHAINPUR		2017	0	1	0	0	0	0	1	1	0	LS
2017-04-07	EAST CHAMPARAN	CHAINPUR		2017	0	1	0	0	0	0	1	1	0	LS
2017-04-07	EAST CHAMPARAN	CHAINPUR		2017	0	1	0	0	0	0	1	1	0	LS
2017-04-07	EAST CHAMPARAN	CHAINPUR		2017	0	1	0	0	0	0	1	1	0	LS
2017-04-07	EAST CHAMPARAN	CHAINPUR		2017	0	0	0	1	0	0	0	2	0	SS
2017-04-07	EAST CHAMPARAN	CHAINPUR		2017	0	0	0	1	0	0	0	2	0	SS
2017-04-08	EAST CHAMPARAN	CHAINPUR		2017	1	0	0	0	0	0	2	0	0	LL
2017-04-08	EAST CHAMPARAN	CHAINPUR		2017	1	0	0	0	0	0	2	0	0	LL
2017-04-08	EAST CHAMPARAN	CHAINPUR		2017	0	1	0	0	0	0	1	1	0	LS
2017-04-08	EAST CHAMPARAN	CHAINPUR		2017	0	1	0	0	0	0	1	1	0	LS
2017-06-02	EAST CHAMPARAN	CHAINPUR		2017	0	0	1	0	0	0	1	0	1	LF
2017-06-02	EAST CHAMPARAN	CHAINPUR		2017	0	0	1	0	0	0	1	0	1	LF
2017-06-02	EAST CHAMPARAN	CHAINPUR		2017	0	0	0	0	1	0	0	1	1	FS
2017-06-02	EAST CHAMPARAN	CHAINPUR		2017	0	1	0	0	0	0	1	1	0	LS
2017-11-23	EAST CHAMPARAN	CHAINPUR		2017	0	0	0	0	1	0	0	1	1	FS
2017-11-23	EAST CHAMPARAN	CHAINPUR		2017	1	0	0	0	0	0	2	0	0	LL
2017-11-23	EAST CHAMPARAN	CHAINPUR		2017	1	0	0	0	0	0	2	0	0	LL
2017-11-23	EAST CHAMPARAN	CHAINPUR		2017	1	0	0	0	0	0	2	0	0	LL
2017-11-23	EAST CHAMPARAN	CHAINPUR		2017	1	0	0	0	0	0	2	0	0	LL
2017-11-23	EAST CHAMPARAN	CHAINPUR		2017	0	1	0	0	0	0	1	1	0	LS
2017-11-23	EAST CHAMPARAN	CHAINPUR		2017	0	1	0	0	0	0	1	1	0	LS
2017-11-23	EAST CHAMPARAN	CHAINPUR		2017	0	0	0	1	0	0	0	2	0	SS
2017-12-07	EAST CHAMPARAN	CHAINPUR		2017	0	0	0	0	1	0	0	1	1	FS
2017-12-07	EAST CHAMPARAN	CHAINPUR		2017	1	0	0	0	0	0	2	0	0	LL
2017-12-07	EAST CHAMPARAN	CHAINPUR		2017	1	0	0	0	0	0	2	0	0	LL
2017-12-07	EAST CHAMPARAN	CHAINPUR		2017	1	0	0	0	0	0	2	0	0	LL
2017-12-07	EAST CHAMPARAN	CHAINPUR		2017	0	1	0	0	0	0	1	1	0	LS
2017-12-07	EAST CHAMPARAN	CHAINPUR		2017	0	1	0	0	0	0	1	1	0	LS
2017-12-07	EAST CHAMPARAN	CHAINPUR		2017	0	1	0	0	0	0	1	1	0	LS
2017-12-07	EAST CHAMPARAN	CHAINPUR		2017	0	0	0	1	0	0	0	2	0	SS
2017-12-07	EAST CHAMPARAN	CHAINPUR		2017	0	0	0	1	0	0	0	2	0	SS
2017-12-08	EAST CHAMPARAN	CHAINPUR		2017	0	0	1	0	0	0	1	0	1	LF
2017-12-08	EAST CHAMPARAN	CHAINPUR		2017	1	0	0	0	0	0	2	0	0	LL
2017-12-08	EAST CHAMPARAN	CHAINPUR		2017	1	0	0	0	0	0	2	0	0	LL
2017-12-08	EAST CHAMPARAN	CHAINPUR		2017	0	1	0	0	0	0	1	1	0	LS
2017-12-08	EAST CHAMPARAN	CHAINPUR		2017	0	1	0	0	0	0	1	1	0	LS
2017-12-08	EAST CHAMPARAN	CHAINPUR		2017	0	1	0	0	0	0	1	1	0	LS
2017-12-08	EAST CHAMPARAN	CHAINPUR		2017	0	0	0	1	0	0	0	2	0	SS
2017-12-21	EAST CHAMPARAN	CHAINPUR		2017	1	0	0	0	0	0	2	0	0	LL
2017-12-21	EAST CHAMPARAN	CHAINPUR		2017	1	0	0	0	0	0	2	0	0	LL
2017-12-22	EAST CHAMPARAN	CHAINPUR		2017	1	0	0	0	0	0	2	0	0	LL
2017-12-22	EAST CHAMPARAN	CHAINPUR		2017	1	0	0	0	0	0	2	0	0	LL
2017-04-13	EAST CHAMPARAN	JAISINGHPUR NORTH		2017	0	0	0	0	1	0	0	1	1	FS
2017-05-29	EAST CHAMPARAN	JAISINGHPUR NORTH		2017	0	1	0	0	0	0	1	1	0	LS
2017-05-29	EAST CHAMPARAN	JAISINGHPUR NORTH		2017	0	1	0	0	0	0	1	1	0	LS
2017-05-29	EAST CHAMPARAN	JAISINGHPUR NORTH		2017	0	1	0	0	0	0	1	1	0	LS
2017-05-29	EAST CHAMPARAN	JAISINGHPUR NORTH		2017	1	0	0	0	0	0	2	0	0	LL
2017-05-29	EAST CHAMPARAN	JAISINGHPUR NORTH		2017	1	0	0	0	0	0	2	0	0	LL
2017-05-29	EAST CHAMPARAN	JAISINGHPUR NORTH		2017	1	0	0	0	0	0	2	0	0	LL
2017-05-29	EAST CHAMPARAN	JAISINGHPUR NORTH		2017	1	0	0	0	0	0	2	0	0	LL
2017-05-29	EAST CHAMPARAN	JAISINGHPUR NORTH		2017	1	0	0	0	0	0	2	0	0	LL
2017-05-29	EAST CHAMPARAN	JAISINGHPUR NORTH		2017	1	0	0	0	0	0	2	0	0	LL
2017-05-29	EAST CHAMPARAN	JAISINGHPUR NORTH		2017	0	1	0	0	0	0	1	1	0	LS
2017-05-29	EAST CHAMPARAN	JAISINGHPUR NORTH		2017	0	1	0	0	0	0	1	1	0	LS
2017-05-29	EAST CHAMPARAN	JAISINGHPUR NORTH		2017	0	1	0	0	0	0	1	1	0	LS
2017-05-29	EAST CHAMPARAN	JAISINGHPUR NORTH		2017	0	1	0	0	0	0	1	1	0	LS
2017-05-29	EAST CHAMPARAN	JAISINGHPUR NORTH		2017	0	0	0	1	0	0	0	2	0	SS
2017-05-29	EAST CHAMPARAN	JAISINGHPUR NORTH		2017	0	0	0	1	0	0	0	2	0	SS
2017-05-29	EAST CHAMPARAN	JAISINGHPUR NORTH		2017	0	0	0	1	0	0	0	2	0	SS
2017-05-29	EAST CHAMPARAN	JAISINGHPUR NORTH		2017	0	0	1	0	0	0	1	0	1	LF
2017-05-29	EAST CHAMPARAN	JAISINGHPUR NORTH		2017	0	0	1	0	0	0	1	0	1	LF
2017-05-29	EAST CHAMPARAN	JAISINGHPUR NORTH		2017	0	0	1	0	0	0	1	0	1	LF
2017-05-29	EAST CHAMPARAN	JAISINGHPUR NORTH		2017	1	0	0	0	0	0	2	0	0	LL
2017-05-29	EAST CHAMPARAN	JAISINGHPUR NORTH		2017	1	0	0	0	0	0	2	0	0	LL
2017-05-29	EAST CHAMPARAN	JAISINGHPUR NORTH		2017	1	0	0	0	0	0	2	0	0	LL
2017-05-29	EAST CHAMPARAN	JAISINGHPUR NORTH		2017	1	0	0	0	0	0	2	0	0	LL
2017-05-29	EAST CHAMPARAN	JAISINGHPUR NORTH		2017	1	0	0	0	0	0	2	0	0	LL
2017-05-29	EAST CHAMPARAN	JAISINGHPUR NORTH		2017	1	0	0	0	0	0	2	0	0	LL
2017-05-29	EAST CHAMPARAN	JAISINGHPUR NORTH		2017	0	1	0	0	0	0	1	1	0	LS
2017-05-29	EAST CHAMPARAN	JAISINGHPUR NORTH		2017	0	1	0	0	0	0	1	1	0	LS
2017-05-29	EAST CHAMPARAN	JAISINGHPUR NORTH		2017	0	1	0	0	0	0	1	1	0	LS
2017-05-29	EAST CHAMPARAN	JAISINGHPUR NORTH		2017	0	1	0	0	0	0	1	1	0	LS
2017-05-29	EAST CHAMPARAN	JAISINGHPUR NORTH		2017	0	0	0	1	0	0	0	2	0	SS
2017-05-29	EAST CHAMPARAN	JAISINGHPUR NORTH		2017	0	0	0	1	0	0	0	2	0	SS
2017-05-29	EAST CHAMPARAN	JAISINGHPUR NORTH		2017	0	0	0	1	0	0	0	2	0	SS
2017-05-30	EAST CHAMPARAN	JAISINGHPUR NORTH		2017	0	1	0	0	0	0	1	1	0	LS
2017-05-30	EAST CHAMPARAN	JAISINGHPUR NORTH		2017	0	1	0	0	0	0	1	1	0	LS
2017-05-30	EAST CHAMPARAN	JAISINGHPUR NORTH		2017	0	1	0	0	0	0	1	1	0	LS
2017-05-30	EAST CHAMPARAN	JAISINGHPUR NORTH		2017	0	1	0	0	0	0	1	1	0	LS
2017-05-30	EAST CHAMPARAN	JAISINGHPUR NORTH		2017	1	0	0	0	0	0	2	0	0	LL
2017-05-30	EAST CHAMPARAN	JAISINGHPUR NORTH		2017	1	0	0	0	0	0	2	0	0	LL
2017-05-30	EAST CHAMPARAN	JAISINGHPUR NORTH		2017	1	0	0	0	0	0	2	0	0	LL
2017-05-30	EAST CHAMPARAN	JAISINGHPUR NORTH		2017	1	0	0	0	0	0	2	0	0	LL
2017-05-30	EAST CHAMPARAN	JAISINGHPUR NORTH		2017	1	0	0	0	0	0	2	0	0	LL
2017-05-30	EAST CHAMPARAN	JAISINGHPUR NORTH		2017	1	0	0	0	0	0	2	0	0	LL
2017-05-30	EAST CHAMPARAN	JAISINGHPUR NORTH		2017	1	0	0	0	0	0	2	0	0	LL
2017-05-30	EAST CHAMPARAN	JAISINGHPUR NORTH		2017	1	0	0	0	0	0	2	0	0	LL
2017-05-30	EAST CHAMPARAN	JAISINGHPUR NORTH		2017	1	0	0	0	0	0	2	0	0	LL
2017-05-30	EAST CHAMPARAN	JAISINGHPUR NORTH		2017	1	0	0	0	0	0	2	0	0	LL
2017-05-30	EAST CHAMPARAN	JAISINGHPUR NORTH		2017	1	0	0	0	0	0	2	0	0	LL
2017-05-30	EAST CHAMPARAN	JAISINGHPUR NORTH		2017	1	0	0	0	0	0	2	0	0	LL
2017-05-30	EAST CHAMPARAN	JAISINGHPUR NORTH		2017	1	0	0	0	0	0	2	0	0	LL
2017-05-30	EAST CHAMPARAN	JAISINGHPUR NORTH		2017	1	0	0	0	0	0	2	0	0	LL
2017-05-30	EAST CHAMPARAN	JAISINGHPUR NORTH		2017	1	0	0	0	0	0	2	0	0	LL
2017-05-30	EAST CHAMPARAN	JAISINGHPUR NORTH		2017	0	1	0	0	0	0	1	1	0	LS
2017-05-30	EAST CHAMPARAN	JAISINGHPUR NORTH		2017	0	1	0	0	0	0	1	1	0	LS
2017-05-30	EAST CHAMPARAN	JAISINGHPUR NORTH		2017	0	1	0	0	0	0	1	1	0	LS
2017-05-30	EAST CHAMPARAN	JAISINGHPUR NORTH		2017	0	1	0	0	0	0	1	1	0	LS
2017-05-30	EAST CHAMPARAN	JAISINGHPUR NORTH		2017	0	1	0	0	0	0	1	1	0	LS
2017-05-30	EAST CHAMPARAN	JAISINGHPUR NORTH		2017	0	1	0	0	0	0	1	1	0	LS
2017-05-30	EAST CHAMPARAN	JAISINGHPUR NORTH		2017	0	1	0	0	0	0	1	1	0	LS
2017-05-30	EAST CHAMPARAN	JAISINGHPUR NORTH		2017	0	1	0	0	0	0	1	1	0	LS
2017-05-30	EAST CHAMPARAN	JAISINGHPUR NORTH		2017	0	1	0	0	0	0	1	1	0	LS
2017-05-30	EAST CHAMPARAN	JAISINGHPUR NORTH		2017	0	1	0	0	0	0	1	1	0	LS
2017-05-30	EAST CHAMPARAN	JAISINGHPUR NORTH		2017	0	1	0	0	0	0	1	1	0	LS
2017-05-30	EAST CHAMPARAN	JAISINGHPUR NORTH		2017	0	0	0	1	0	0	0	2	0	SS
2017-05-30	EAST CHAMPARAN	JAISINGHPUR NORTH		2017	0	0	1	0	0	0	1	0	1	LF
2017-05-30	EAST CHAMPARAN	JAISINGHPUR NORTH		2017	0	0	1	0	0	0	1	0	1	LF
2017-05-30	EAST CHAMPARAN	JAISINGHPUR NORTH		2017	0	0	1	0	0	0	1	0	1	LF
2017-05-30	EAST CHAMPARAN	JAISINGHPUR NORTH		2017	0	0	1	0	0	0	1	0	1	LF
2017-05-30	EAST CHAMPARAN	JAISINGHPUR NORTH		2017	1	0	0	0	0	0	2	0	0	LL
2017-05-30	EAST CHAMPARAN	JAISINGHPUR NORTH		2017	1	0	0	0	0	0	2	0	0	LL
2017-05-30	EAST CHAMPARAN	JAISINGHPUR NORTH		2017	1	0	0	0	0	0	2	0	0	LL
2017-05-30	EAST CHAMPARAN	JAISINGHPUR NORTH		2017	1	0	0	0	0	0	2	0	0	LL
2017-05-30	EAST CHAMPARAN	JAISINGHPUR NORTH		2017	1	0	0	0	0	0	2	0	0	LL
2017-05-30	EAST CHAMPARAN	JAISINGHPUR NORTH		2017	1	0	0	0	0	0	2	0	0	LL
2017-05-30	EAST CHAMPARAN	JAISINGHPUR NORTH		2017	1	0	0	0	0	0	2	0	0	LL
2017-05-30	EAST CHAMPARAN	JAISINGHPUR NORTH		2017	1	0	0	0	0	0	2	0	0	LL
2017-05-30	EAST CHAMPARAN	JAISINGHPUR NORTH		2017	1	0	0	0	0	0	2	0	0	LL
2017-05-30	EAST CHAMPARAN	JAISINGHPUR NORTH		2017	1	0	0	0	0	0	2	0	0	LL
2017-05-30	EAST CHAMPARAN	JAISINGHPUR NORTH		2017	1	0	0	0	0	0	2	0	0	LL
2017-05-30	EAST CHAMPARAN	JAISINGHPUR NORTH		2017	1	0	0	0	0	0	2	0	0	LL
2017-05-30	EAST CHAMPARAN	JAISINGHPUR NORTH		2017	1	0	0	0	0	0	2	0	0	LL
2017-05-30	EAST CHAMPARAN	JAISINGHPUR NORTH		2017	1	0	0	0	0	0	2	0	0	LL
2017-05-30	EAST CHAMPARAN	JAISINGHPUR NORTH		2017	1	0	0	0	0	0	2	0	0	LL
2017-05-30	EAST CHAMPARAN	JAISINGHPUR NORTH		2017	0	1	0	0	0	0	1	1	0	LS
2017-05-30	EAST CHAMPARAN	JAISINGHPUR NORTH		2017	0	1	0	0	0	0	1	1	0	LS
2017-05-30	EAST CHAMPARAN	JAISINGHPUR NORTH		2017	0	1	0	0	0	0	1	1	0	LS
2017-05-30	EAST CHAMPARAN	JAISINGHPUR NORTH		2017	0	1	0	0	0	0	1	1	0	LS
2017-05-30	EAST CHAMPARAN	JAISINGHPUR NORTH		2017	0	1	0	0	0	0	1	1	0	LS
2017-05-30	EAST CHAMPARAN	JAISINGHPUR NORTH		2017	0	1	0	0	0	0	1	1	0	LS
2017-05-30	EAST CHAMPARAN	JAISINGHPUR NORTH		2017	0	1	0	0	0	0	1	1	0	LS
2017-05-30	EAST CHAMPARAN	JAISINGHPUR NORTH		2017	0	1	0	0	0	0	1	1	0	LS
2017-05-30	EAST CHAMPARAN	JAISINGHPUR NORTH		2017	0	1	0	0	0	0	1	1	0	LS
2017-05-30	EAST CHAMPARAN	JAISINGHPUR NORTH		2017	0	1	0	0	0	0	1	1	0	LS
2017-05-30	EAST CHAMPARAN	JAISINGHPUR NORTH		2017	0	1	0	0	0	0	1	1	0	LS
2017-05-30	EAST CHAMPARAN	JAISINGHPUR NORTH		2017	0	1	0	0	0	0	1	1	0	LS
2017-05-30	EAST CHAMPARAN	JAISINGHPUR NORTH		2017	0	0	0	1	0	0	0	2	0	SS
2017-05-30	EAST CHAMPARAN	JAISINGHPUR NORTH		2017	0	0	0	1	0	0	0	2	0	SS
2017-06-12	EAST CHAMPARAN	JAISINGHPUR NORTH		2017	1	0	0	0	0	0	2	0	0	LL
2017-06-12	EAST CHAMPARAN	JAISINGHPUR NORTH		2017	0	1	0	0	0	0	1	1	0	LS
2017-06-12	EAST CHAMPARAN	JAISINGHPUR NORTH		2017	0	1	0	0	0	0	1	1	0	LS
2017-06-12	EAST CHAMPARAN	JAISINGHPUR NORTH		2017	0	1	0	0	0	0	1	1	0	LS
2017-06-12	EAST CHAMPARAN	JAISINGHPUR NORTH		2017	0	1	0	0	0	0	1	1	0	LS
2017-06-13	EAST CHAMPARAN	JAISINGHPUR NORTH		2017	0	0	1	0	0	0	1	0	1	LF
2017-06-13	EAST CHAMPARAN	JAISINGHPUR NORTH		2017	0	0	1	0	0	0	1	0	1	LF
2017-06-13	EAST CHAMPARAN	JAISINGHPUR NORTH		2017	0	0	0	0	1	0	0	1	1	FS
2017-06-13	EAST CHAMPARAN	JAISINGHPUR NORTH		2017	1	0	0	0	0	0	2	0	0	LL
2017-06-13	EAST CHAMPARAN	JAISINGHPUR NORTH		2017	0	1	0	0	0	0	1	1	0	LS
2017-07-10	EAST CHAMPARAN	JAISINGHPUR NORTH		2017	0	0	1	0	0	0	1	0	1	LF
2017-07-10	EAST CHAMPARAN	JAISINGHPUR NORTH		2017	0	0	1	0	0	0	1	0	1	LF
2017-07-10	EAST CHAMPARAN	JAISINGHPUR NORTH		2017	0	0	1	0	0	0	1	0	1	LF
2017-07-10	EAST CHAMPARAN	JAISINGHPUR NORTH		2017	0	0	1	0	0	0	1	0	1	LF
2017-07-10	EAST CHAMPARAN	JAISINGHPUR NORTH		2017	0	0	1	0	0	0	1	0	1	LF
2017-07-10	EAST CHAMPARAN	JAISINGHPUR NORTH		2017	0	0	0	0	1	0	0	1	1	FS
2017-07-10	EAST CHAMPARAN	JAISINGHPUR NORTH		2017	0	0	0	0	1	0	0	1	1	FS
2017-07-10	EAST CHAMPARAN	JAISINGHPUR NORTH		2017	1	0	0	0	0	0	2	0	0	LL
2017-07-10	EAST CHAMPARAN	JAISINGHPUR NORTH		2017	1	0	0	0	0	0	2	0	0	LL
2017-07-10	EAST CHAMPARAN	JAISINGHPUR NORTH		2017	1	0	0	0	0	0	2	0	0	LL
2017-07-10	EAST CHAMPARAN	JAISINGHPUR NORTH		2017	0	1	0	0	0	0	1	1	0	LS
2017-07-10	EAST CHAMPARAN	JAISINGHPUR NORTH		2017	0	1	0	0	0	0	1	1	0	LS
2017-07-10	EAST CHAMPARAN	JAISINGHPUR NORTH		2017	0	1	0	0	0	0	1	1	0	LS
2017-07-10	EAST CHAMPARAN	JAISINGHPUR NORTH		2017	0	1	0	0	0	0	1	1	0	LS
2017-07-10	EAST CHAMPARAN	JAISINGHPUR NORTH		2017	0	1	0	0	0	0	1	1	0	LS
2017-07-10	EAST CHAMPARAN	JAISINGHPUR NORTH		2017	0	1	0	0	0	0	1	1	0	LS
2017-07-10	EAST CHAMPARAN	JAISINGHPUR NORTH		2017	0	1	0	0	0	0	1	1	0	LS
2017-07-10	EAST CHAMPARAN	JAISINGHPUR NORTH		2017	0	1	0	0	0	0	1	1	0	LS
2017-07-10	EAST CHAMPARAN	JAISINGHPUR NORTH		2017	0	1	0	0	0	0	1	1	0	LS
2017-07-10	EAST CHAMPARAN	JAISINGHPUR NORTH		2017	0	0	0	1	0	0	0	2	0	SS
2017-07-11	EAST CHAMPARAN	JAISINGHPUR NORTH		2017	0	0	1	0	0	0	1	0	1	LF
2017-07-11	EAST CHAMPARAN	JAISINGHPUR NORTH		2017	0	0	0	0	1	0	0	1	1	FS
2017-07-11	EAST CHAMPARAN	JAISINGHPUR NORTH		2017	0	0	0	0	1	0	0	1	1	FS
2017-07-11	EAST CHAMPARAN	JAISINGHPUR NORTH		2017	0	0	0	0	1	0	0	1	1	FS
2017-07-11	EAST CHAMPARAN	JAISINGHPUR NORTH		2017	1	0	0	0	0	0	2	0	0	LL
2017-07-11	EAST CHAMPARAN	JAISINGHPUR NORTH		2017	1	0	0	0	0	0	2	0	0	LL
2017-07-11	EAST CHAMPARAN	JAISINGHPUR NORTH		2017	1	0	0	0	0	0	2	0	0	LL
2017-07-11	EAST CHAMPARAN	JAISINGHPUR NORTH		2017	1	0	0	0	0	0	2	0	0	LL
2017-07-11	EAST CHAMPARAN	JAISINGHPUR NORTH		2017	0	1	0	0	0	0	1	1	0	LS
2017-07-11	EAST CHAMPARAN	JAISINGHPUR NORTH		2017	0	1	0	0	0	0	1	1	0	LS
2017-07-11	EAST CHAMPARAN	JAISINGHPUR NORTH		2017	0	1	0	0	0	0	1	1	0	LS
2017-07-11	EAST CHAMPARAN	JAISINGHPUR NORTH		2017	0	1	0	0	0	0	1	1	0	LS
2017-07-11	EAST CHAMPARAN	JAISINGHPUR NORTH		2017	0	1	0	0	0	0	1	1	0	LS
2017-07-11	EAST CHAMPARAN	JAISINGHPUR NORTH		2017	0	0	0	1	0	0	0	2	0	SS
2017-08-01	EAST CHAMPARAN	JAISINGHPUR NORTH		2017	0	0	1	0	0	0	1	0	1	LF
2017-08-01	EAST CHAMPARAN	JAISINGHPUR NORTH		2017	0	0	0	0	1	0	0	1	1	FS
2017-08-01	EAST CHAMPARAN	JAISINGHPUR NORTH		2017	0	0	0	0	1	0	0	1	1	FS
2017-08-01	EAST CHAMPARAN	JAISINGHPUR NORTH		2017	1	0	0	0	0	0	2	0	0	LL
2017-08-01	EAST CHAMPARAN	JAISINGHPUR NORTH		2017	1	0	0	0	0	0	2	0	0	LL
2017-08-01	EAST CHAMPARAN	JAISINGHPUR NORTH		2017	1	0	0	0	0	0	2	0	0	LL
2017-08-01	EAST CHAMPARAN	JAISINGHPUR NORTH		2017	1	0	0	0	0	0	2	0	0	LL
2017-08-01	EAST CHAMPARAN	JAISINGHPUR NORTH		2017	1	0	0	0	0	0	2	0	0	LL
2017-08-01	EAST CHAMPARAN	JAISINGHPUR NORTH		2017	1	0	0	0	0	0	2	0	0	LL
2017-08-01	EAST CHAMPARAN	JAISINGHPUR NORTH		2017	1	0	0	0	0	0	2	0	0	LL
2017-08-01	EAST CHAMPARAN	JAISINGHPUR NORTH		2017	0	1	0	0	0	0	1	1	0	LS
2017-08-01	EAST CHAMPARAN	JAISINGHPUR NORTH		2017	0	1	0	0	0	0	1	1	0	LS
2017-08-01	EAST CHAMPARAN	JAISINGHPUR NORTH		2017	0	1	0	0	0	0	1	1	0	LS
2017-08-01	EAST CHAMPARAN	JAISINGHPUR NORTH		2017	0	1	0	0	0	0	1	1	0	LS
2017-08-01	EAST CHAMPARAN	JAISINGHPUR NORTH		2017	0	1	0	0	0	0	1	1	0	LS
2017-08-01	EAST CHAMPARAN	JAISINGHPUR NORTH		2017	0	1	0	0	0	0	1	1	0	LS
2017-08-01	EAST CHAMPARAN	JAISINGHPUR NORTH		2017	0	1	0	0	0	0	1	1	0	LS
2017-08-01	EAST CHAMPARAN	JAISINGHPUR NORTH		2017	0	1	0	0	0	0	1	1	0	LS
2017-08-01	EAST CHAMPARAN	JAISINGHPUR NORTH		2017	0	1	0	0	0	0	1	1	0	LS
2017-08-01	EAST CHAMPARAN	JAISINGHPUR NORTH		2017	0	1	0	0	0	0	1	1	0	LS
2017-08-01	EAST CHAMPARAN	JAISINGHPUR NORTH		2017	0	1	0	0	0	0	1	1	0	LS
2017-08-01	EAST CHAMPARAN	JAISINGHPUR NORTH		2017	0	0	0	1	0	0	0	2	0	SS
2017-09-01	EAST CHAMPARAN	JAISINGHPUR NORTH		2017	0	0	1	0	0	0	1	0	1	LF
2017-09-01	EAST CHAMPARAN	JAISINGHPUR NORTH		2017	0	0	0	0	1	0	0	1	1	FS
2017-09-01	EAST CHAMPARAN	JAISINGHPUR NORTH		2017	0	0	0	0	1	0	0	1	1	FS
2017-09-01	EAST CHAMPARAN	JAISINGHPUR NORTH		2017	1	0	0	0	0	0	2	0	0	LL
2017-09-01	EAST CHAMPARAN	JAISINGHPUR NORTH		2017	1	0	0	0	0	0	2	0	0	LL
2017-09-01	EAST CHAMPARAN	JAISINGHPUR NORTH		2017	1	0	0	0	0	0	2	0	0	LL
2017-09-01	EAST CHAMPARAN	JAISINGHPUR NORTH		2017	1	0	0	0	0	0	2	0	0	LL
2017-09-01	EAST CHAMPARAN	JAISINGHPUR NORTH		2017	1	0	0	0	0	0	2	0	0	LL
2017-09-01	EAST CHAMPARAN	JAISINGHPUR NORTH		2017	1	0	0	0	0	0	2	0	0	LL
2017-09-01	EAST CHAMPARAN	JAISINGHPUR NORTH		2017	1	0	0	0	0	0	2	0	0	LL
2017-09-01	EAST CHAMPARAN	JAISINGHPUR NORTH		2017	1	0	0	0	0	0	2	0	0	LL
2017-09-01	EAST CHAMPARAN	JAISINGHPUR NORTH		2017	0	1	0	0	0	0	1	1	0	LS
2017-09-01	EAST CHAMPARAN	JAISINGHPUR NORTH		2017	0	1	0	0	0	0	1	1	0	LS
2017-09-01	EAST CHAMPARAN	JAISINGHPUR NORTH		2017	0	1	0	0	0	0	1	1	0	LS
2017-09-01	EAST CHAMPARAN	JAISINGHPUR NORTH		2017	0	1	0	0	0	0	1	1	0	LS
2017-09-01	EAST CHAMPARAN	JAISINGHPUR NORTH		2017	0	1	0	0	0	0	1	1	0	LS
2017-09-01	EAST CHAMPARAN	JAISINGHPUR NORTH		2017	0	1	0	0	0	0	1	1	0	LS
2017-09-01	EAST CHAMPARAN	JAISINGHPUR NORTH		2017	0	1	0	0	0	0	1	1	0	LS
2017-09-01	EAST CHAMPARAN	JAISINGHPUR NORTH		2017	0	0	0	1	0	0	0	2	0	SS
2017-09-01	EAST CHAMPARAN	JAISINGHPUR NORTH		2017	0	0	0	1	0	0	0	2	0	SS
2017-09-02	EAST CHAMPARAN	JAISINGHPUR NORTH		2017	0	0	0	0	1	0	0	1	1	FS
2017-09-02	EAST CHAMPARAN	JAISINGHPUR NORTH		2017	1	0	0	0	0	0	2	0	0	LL
2017-09-02	EAST CHAMPARAN	JAISINGHPUR NORTH		2017	1	0	0	0	0	0	2	0	0	LL
2017-09-02	EAST CHAMPARAN	JAISINGHPUR NORTH		2017	1	0	0	0	0	0	2	0	0	LL
2017-09-02	EAST CHAMPARAN	JAISINGHPUR NORTH		2017	1	0	0	0	0	0	2	0	0	LL
2017-09-02	EAST CHAMPARAN	JAISINGHPUR NORTH		2017	1	0	0	0	0	0	2	0	0	LL
2017-09-02	EAST CHAMPARAN	JAISINGHPUR NORTH		2017	1	0	0	0	0	0	2	0	0	LL
2017-09-02	EAST CHAMPARAN	JAISINGHPUR NORTH		2017	1	0	0	0	0	0	2	0	0	LL
2017-09-02	EAST CHAMPARAN	JAISINGHPUR NORTH		2017	0	1	0	0	0	0	1	1	0	LS
2017-09-02	EAST CHAMPARAN	JAISINGHPUR NORTH		2017	0	1	0	0	0	0	1	1	0	LS
2017-09-02	EAST CHAMPARAN	JAISINGHPUR NORTH		2017	0	1	0	0	0	0	1	1	0	LS
2017-09-02	EAST CHAMPARAN	JAISINGHPUR NORTH		2017	0	1	0	0	0	0	1	1	0	LS
2017-09-02	EAST CHAMPARAN	JAISINGHPUR NORTH		2017	0	1	0	0	0	0	1	1	0	LS
2017-09-02	EAST CHAMPARAN	JAISINGHPUR NORTH		2017	0	1	0	0	0	0	1	1	0	LS
2017-09-02	EAST CHAMPARAN	JAISINGHPUR NORTH		2017	0	0	0	1	0	0	0	2	0	SS
2017-09-02	EAST CHAMPARAN	JAISINGHPUR NORTH		2017	0	0	0	1	0	0	0	2	0	SS
2017-10-03	EAST CHAMPARAN	JAISINGHPUR NORTH		2017	0	0	1	0	0	0	1	0	1	LF
2017-10-03	EAST CHAMPARAN	JAISINGHPUR NORTH		2017	0	0	1	0	0	0	1	0	1	LF
2017-10-03	EAST CHAMPARAN	JAISINGHPUR NORTH		2017	1	0	0	0	0	0	2	0	0	LL
2017-10-03	EAST CHAMPARAN	JAISINGHPUR NORTH		2017	1	0	0	0	0	0	2	0	0	LL
2017-10-03	EAST CHAMPARAN	JAISINGHPUR NORTH		2017	1	0	0	0	0	0	2	0	0	LL
2017-10-03	EAST CHAMPARAN	JAISINGHPUR NORTH		2017	1	0	0	0	0	0	2	0	0	LL
2017-10-03	EAST CHAMPARAN	JAISINGHPUR NORTH		2017	1	0	0	0	0	0	2	0	0	LL
2017-10-03	EAST CHAMPARAN	JAISINGHPUR NORTH		2017	1	0	0	0	0	0	2	0	0	LL
2017-10-03	EAST CHAMPARAN	JAISINGHPUR NORTH		2017	0	1	0	0	0	0	1	1	0	LS
2017-10-03	EAST CHAMPARAN	JAISINGHPUR NORTH		2017	0	1	0	0	0	0	1	1	0	LS
2017-10-03	EAST CHAMPARAN	JAISINGHPUR NORTH		2017	0	1	0	0	0	0	1	1	0	LS
2017-10-03	EAST CHAMPARAN	JAISINGHPUR NORTH		2017	0	1	0	0	0	0	1	1	0	LS
2017-10-03	EAST CHAMPARAN	JAISINGHPUR NORTH		2017	0	1	0	0	0	0	1	1	0	LS
2017-10-04	EAST CHAMPARAN	JAISINGHPUR NORTH		2017	0	0	1	0	0	0	1	0	1	LF
2017-10-04	EAST CHAMPARAN	JAISINGHPUR NORTH		2017	0	0	1	0	0	0	1	0	1	LF
2017-10-04	EAST CHAMPARAN	JAISINGHPUR NORTH		2017	0	0	1	0	0	0	1	0	1	LF
2017-10-04	EAST CHAMPARAN	JAISINGHPUR NORTH		2017	1	0	0	0	0	0	2	0	0	LL
2017-10-04	EAST CHAMPARAN	JAISINGHPUR NORTH		2017	1	0	0	0	0	0	2	0	0	LL
2017-10-04	EAST CHAMPARAN	JAISINGHPUR NORTH		2017	1	0	0	0	0	0	2	0	0	LL
2017-10-04	EAST CHAMPARAN	JAISINGHPUR NORTH		2017	1	0	0	0	0	0	2	0	0	LL
2017-10-04	EAST CHAMPARAN	JAISINGHPUR NORTH		2017	0	1	0	0	0	0	1	1	0	LS
2017-10-04	EAST CHAMPARAN	JAISINGHPUR NORTH		2017	0	1	0	0	0	0	1	1	0	LS
2017-10-04	EAST CHAMPARAN	JAISINGHPUR NORTH		2017	0	1	0	0	0	0	1	1	0	LS
2017-10-04	EAST CHAMPARAN	JAISINGHPUR NORTH		2017	0	1	0	0	0	0	1	1	0	LS
2017-10-04	EAST CHAMPARAN	JAISINGHPUR NORTH		2017	0	1	0	0	0	0	1	1	0	LS
2017-10-04	EAST CHAMPARAN	JAISINGHPUR NORTH		2017	0	1	0	0	0	0	1	1	0	LS
2017-10-04	EAST CHAMPARAN	JAISINGHPUR NORTH		2017	0	1	0	0	0	0	1	1	0	LS
2017-10-04	EAST CHAMPARAN	JAISINGHPUR NORTH		2017	0	0	0	1	0	0	0	2	0	SS
2017-10-04	EAST CHAMPARAN	JAISINGHPUR NORTH		2017	0	0	0	1	0	0	0	2	0	SS
2017-11-01	EAST CHAMPARAN	JAISINGHPUR NORTH		2017	0	0	1	0	0	0	1	0	1	LF
2017-11-01	EAST CHAMPARAN	JAISINGHPUR NORTH		2017	0	0	0	0	1	0	0	1	1	FS
2017-11-01	EAST CHAMPARAN	JAISINGHPUR NORTH		2017	1	0	0	0	0	0	2	0	0	LL
2017-11-01	EAST CHAMPARAN	JAISINGHPUR NORTH		2017	1	0	0	0	0	0	2	0	0	LL
2017-11-01	EAST CHAMPARAN	JAISINGHPUR NORTH		2017	1	0	0	0	0	0	2	0	0	LL
2017-11-01	EAST CHAMPARAN	JAISINGHPUR NORTH		2017	0	1	0	0	0	0	1	1	0	LS
2017-11-01	EAST CHAMPARAN	JAISINGHPUR NORTH		2017	0	1	0	0	0	0	1	1	0	LS
2017-11-01	EAST CHAMPARAN	JAISINGHPUR NORTH		2017	0	1	0	0	0	0	1	1	0	LS
2017-11-01	EAST CHAMPARAN	JAISINGHPUR NORTH		2017	0	1	0	0	0	0	1	1	0	LS
2017-11-01	EAST CHAMPARAN	JAISINGHPUR NORTH		2017	0	1	0	0	0	0	1	1	0	LS
2017-11-01	EAST CHAMPARAN	JAISINGHPUR NORTH		2017	0	0	0	1	0	0	0	2	0	SS
2017-11-01	EAST CHAMPARAN	JAISINGHPUR NORTH		2017	0	0	0	1	0	0	0	2	0	SS
2017-11-01	EAST CHAMPARAN	JAISINGHPUR NORTH		2017	0	0	0	1	0	0	0	2	0	SS
2017-11-02	EAST CHAMPARAN	JAISINGHPUR NORTH		2017	0	0	1	0	0	0	1	0	1	LF
2017-11-02	EAST CHAMPARAN	JAISINGHPUR NORTH		2017	1	0	0	0	0	0	2	0	0	LL
2017-11-02	EAST CHAMPARAN	JAISINGHPUR NORTH		2017	1	0	0	0	0	0	2	0	0	LL
2017-11-02	EAST CHAMPARAN	JAISINGHPUR NORTH		2017	1	0	0	0	0	0	2	0	0	LL
2017-11-02	EAST CHAMPARAN	JAISINGHPUR NORTH		2017	1	0	0	0	0	0	2	0	0	LL
2017-11-02	EAST CHAMPARAN	JAISINGHPUR NORTH		2017	0	1	0	0	0	0	1	1	0	LS
2017-11-02	EAST CHAMPARAN	JAISINGHPUR NORTH		2017	0	1	0	0	0	0	1	1	0	LS
2017-11-02	EAST CHAMPARAN	JAISINGHPUR NORTH		2017	0	1	0	0	0	0	1	1	0	LS
2017-11-02	EAST CHAMPARAN	JAISINGHPUR NORTH		2017	0	1	0	0	0	0	1	1	0	LS
2017-11-02	EAST CHAMPARAN	JAISINGHPUR NORTH		2017	0	1	0	0	0	0	1	1	0	LS
2017-11-02	EAST CHAMPARAN	JAISINGHPUR NORTH		2017	0	1	0	0	0	0	1	1	0	LS
2017-11-02	EAST CHAMPARAN	JAISINGHPUR NORTH		2017	0	1	0	0	0	0	1	1	0	LS
2017-11-02	EAST CHAMPARAN	JAISINGHPUR NORTH		2017	0	0	0	1	0	0	0	2	0	SS
2017-12-02	EAST CHAMPARAN	JAISINGHPUR NORTH		2017	1	0	0	0	0	0	2	0	0	LL
2017-12-02	EAST CHAMPARAN	JAISINGHPUR NORTH		2017	0	1	0	0	0	0	1	1	0	LS
2018-03-05	EAST CHAMPARAN	JAISINGHPUR NORTH		2018	0	0	0	0	0	1	0	0	2	FF
2018-03-05	EAST CHAMPARAN	JAISINGHPUR NORTH		2018	0	0	0	0	1	0	0	1	1	FS
2018-03-19	EAST CHAMPARAN	JAISINGHPUR NORTH		2018	0	0	1	0	0	0	1	0	1	LF
2018-03-19	EAST CHAMPARAN	JAISINGHPUR NORTH		2018	0	0	1	0	0	0	1	0	1	LF
2018-03-19	EAST CHAMPARAN	JAISINGHPUR NORTH		2018	0	1	0	0	0	0	1	1	0	LS
2018-03-19	EAST CHAMPARAN	JAISINGHPUR NORTH		2018	0	1	0	0	0	0	1	1	0	LS
2018-03-19	EAST CHAMPARAN	JAISINGHPUR NORTH		2018	0	0	0	1	0	0	0	2	0	SS
2018-03-19	EAST CHAMPARAN	JAISINGHPUR NORTH		2018	0	0	0	1	0	0	0	2	0	SS
2018-03-20	EAST CHAMPARAN	JAISINGHPUR NORTH		2018	0	0	1	0	0	0	1	0	1	LF
2018-03-20	EAST CHAMPARAN	JAISINGHPUR NORTH		2018	0	0	0	0	1	0	0	1	1	FS
2018-04-02	EAST CHAMPARAN	JAISINGHPUR NORTH		2018	0	0	0	0	0	1	0	0	2	FF
2018-04-02	EAST CHAMPARAN	JAISINGHPUR NORTH		2018	0	0	0	0	1	0	0	1	1	FS
2018-04-02	EAST CHAMPARAN	JAISINGHPUR NORTH		2018	1	0	0	0	0	0	2	0	0	LL
2018-04-02	EAST CHAMPARAN	JAISINGHPUR NORTH		2018	0	1	0	0	0	0	1	1	0	LS
2018-04-02	EAST CHAMPARAN	JAISINGHPUR NORTH		2018	0	1	0	0	0	0	1	1	0	LS
2018-04-02	EAST CHAMPARAN	JAISINGHPUR NORTH		2018	0	0	0	1	0	0	0	2	0	SS
2018-04-03	EAST CHAMPARAN	JAISINGHPUR NORTH		2018	1	0	0	0	0	0	2	0	0	LL
2018-04-03	EAST CHAMPARAN	JAISINGHPUR NORTH		2018	1	0	0	0	0	0	2	0	0	LL
2018-04-03	EAST CHAMPARAN	JAISINGHPUR NORTH		2018	0	1	0	0	0	0	1	1	0	LS
2018-04-17	EAST CHAMPARAN	JAISINGHPUR NORTH		2018	0	0	0	0	1	0	0	1	1	FS
2018-04-17	EAST CHAMPARAN	JAISINGHPUR NORTH		2018	1	0	0	0	0	0	2	0	0	LL
2018-04-17	EAST CHAMPARAN	JAISINGHPUR NORTH		2018	1	0	0	0	0	0	2	0	0	LL
2018-04-17	EAST CHAMPARAN	JAISINGHPUR NORTH		2018	1	0	0	0	0	0	2	0	0	LL
2018-04-17	EAST CHAMPARAN	JAISINGHPUR NORTH		2018	0	1	0	0	0	0	1	1	0	LS
2018-04-17	EAST CHAMPARAN	JAISINGHPUR NORTH		2018	0	1	0	0	0	0	1	1	0	LS
2018-04-17	EAST CHAMPARAN	JAISINGHPUR NORTH		2018	0	1	0	0	0	0	1	1	0	LS
2018-04-17	EAST CHAMPARAN	JAISINGHPUR NORTH		2018	0	1	0	0	0	0	1	1	0	LS
2018-04-17	EAST CHAMPARAN	JAISINGHPUR NORTH		2018	0	0	0	1	0	0	0	2	0	SS
2018-05-02	EAST CHAMPARAN	JAISINGHPUR NORTH		2018	0	0	0	0	1	0	0	1	1	FS
2018-05-02	EAST CHAMPARAN	JAISINGHPUR NORTH		2018	1	0	0	0	0	0	2	0	0	LL
2018-05-02	EAST CHAMPARAN	JAISINGHPUR NORTH		2018	1	0	0	0	0	0	2	0	0	LL
2018-05-02	EAST CHAMPARAN	JAISINGHPUR NORTH		2018	1	0	0	0	0	0	2	0	0	LL
2018-05-02	EAST CHAMPARAN	JAISINGHPUR NORTH		2018	0	1	0	0	0	0	1	1	0	LS
2018-05-16	EAST CHAMPARAN	JAISINGHPUR NORTH		2018	0	0	0	0	0	1	0	0	2	FF
2018-05-16	EAST CHAMPARAN	JAISINGHPUR NORTH		2018	0	0	1	0	0	0	1	0	1	LF
2018-05-16	EAST CHAMPARAN	JAISINGHPUR NORTH		2018	1	0	0	0	0	0	2	0	0	LL
2018-05-16	EAST CHAMPARAN	JAISINGHPUR NORTH		2018	1	0	0	0	0	0	2	0	0	LL
2018-05-16	EAST CHAMPARAN	JAISINGHPUR NORTH		2018	0	1	0	0	0	0	1	1	0	LS
2018-05-16	EAST CHAMPARAN	JAISINGHPUR NORTH		2018	0	1	0	0	0	0	1	1	0	LS
2018-05-16	EAST CHAMPARAN	JAISINGHPUR NORTH		2018	0	1	0	0	0	0	1	1	0	LS
2018-05-16	EAST CHAMPARAN	JAISINGHPUR NORTH		2018	0	1	0	0	0	0	1	1	0	LS
2018-05-17	EAST CHAMPARAN	JAISINGHPUR NORTH		2018	0	0	0	0	0	1	0	0	2	FF
2018-06-01	EAST CHAMPARAN	JAISINGHPUR NORTH		2018	0	0	0	0	0	1	0	0	2	FF
2018-06-01	EAST CHAMPARAN	JAISINGHPUR NORTH		2018	1	0	0	0	0	0	2	0	0	LL
2018-06-01	EAST CHAMPARAN	JAISINGHPUR NORTH		2018	1	0	0	0	0	0	2	0	0	LL
2018-06-01	EAST CHAMPARAN	JAISINGHPUR NORTH		2018	1	0	0	0	0	0	2	0	0	LL
2018-06-01	EAST CHAMPARAN	JAISINGHPUR NORTH		2018	0	1	0	0	0	0	1	1	0	LS
2018-06-02	EAST CHAMPARAN	JAISINGHPUR NORTH		2018	0	0	1	0	0	0	1	0	1	LF
2018-06-02	EAST CHAMPARAN	JAISINGHPUR NORTH		2018	0	0	0	0	1	0	0	1	1	FS
2018-06-02	EAST CHAMPARAN	JAISINGHPUR NORTH		2018	1	0	0	0	0	0	2	0	0	LL
2018-06-02	EAST CHAMPARAN	JAISINGHPUR NORTH		2018	1	0	0	0	0	0	2	0	0	LL
2018-06-02	EAST CHAMPARAN	JAISINGHPUR NORTH		2018	0	1	0	0	0	0	1	1	0	LS
2018-06-02	EAST CHAMPARAN	JAISINGHPUR NORTH		2018	0	1	0	0	0	0	1	1	0	LS
2018-06-18	EAST CHAMPARAN	JAISINGHPUR NORTH		2018	0	0	0	1	0	0	0	2	0	SS
2018-06-19	EAST CHAMPARAN	JAISINGHPUR NORTH		2018	0	0	1	0	0	0	1	0	1	LF
2018-06-19	EAST CHAMPARAN	JAISINGHPUR NORTH		2018	0	0	0	0	1	0	0	1	1	FS
2018-06-19	EAST CHAMPARAN	JAISINGHPUR NORTH		2018	1	0	0	0	0	0	2	0	0	LL
2018-06-19	EAST CHAMPARAN	JAISINGHPUR NORTH		2018	1	0	0	0	0	0	2	0	0	LL
2018-06-19	EAST CHAMPARAN	JAISINGHPUR NORTH		2018	0	1	0	0	0	0	1	1	0	LS
2018-07-03	EAST CHAMPARAN	JAISINGHPUR NORTH		2018	0	0	1	0	0	0	1	0	1	LF
2018-07-03	EAST CHAMPARAN	JAISINGHPUR NORTH		2018	0	0	1	0	0	0	1	0	1	LF
2018-07-03	EAST CHAMPARAN	JAISINGHPUR NORTH		2018	0	0	0	0	1	0	0	1	1	FS
2018-07-03	EAST CHAMPARAN	JAISINGHPUR NORTH		2018	0	0	0	0	1	0	0	1	1	FS
2018-07-03	EAST CHAMPARAN	JAISINGHPUR NORTH		2018	1	0	0	0	0	0	2	0	0	LL
2018-07-03	EAST CHAMPARAN	JAISINGHPUR NORTH		2018	1	0	0	0	0	0	2	0	0	LL
2018-07-03	EAST CHAMPARAN	JAISINGHPUR NORTH		2018	1	0	0	0	0	0	2	0	0	LL
2018-07-03	EAST CHAMPARAN	JAISINGHPUR NORTH		2018	1	0	0	0	0	0	2	0	0	LL
2018-07-03	EAST CHAMPARAN	JAISINGHPUR NORTH		2018	1	0	0	0	0	0	2	0	0	LL
2018-07-03	EAST CHAMPARAN	JAISINGHPUR NORTH		2018	0	1	0	0	0	0	1	1	0	LS
2018-07-03	EAST CHAMPARAN	JAISINGHPUR NORTH		2018	0	1	0	0	0	0	1	1	0	LS
2018-07-03	EAST CHAMPARAN	JAISINGHPUR NORTH		2018	0	1	0	0	0	0	1	1	0	LS
2018-07-03	EAST CHAMPARAN	JAISINGHPUR NORTH		2018	0	1	0	0	0	0	1	1	0	LS
2018-07-03	EAST CHAMPARAN	JAISINGHPUR NORTH		2018	0	1	0	0	0	0	1	1	0	LS
2018-07-03	EAST CHAMPARAN	JAISINGHPUR NORTH		2018	0	1	0	0	0	0	1	1	0	LS
2018-07-03	EAST CHAMPARAN	JAISINGHPUR NORTH		2018	0	1	0	0	0	0	1	1	0	LS
2018-07-03	EAST CHAMPARAN	JAISINGHPUR NORTH		2018	0	1	0	0	0	0	1	1	0	LS
2018-07-03	EAST CHAMPARAN	JAISINGHPUR NORTH		2018	0	1	0	0	0	0	1	1	0	LS
2018-07-03	EAST CHAMPARAN	JAISINGHPUR NORTH		2018	0	1	0	0	0	0	1	1	0	LS
2018-07-03	EAST CHAMPARAN	JAISINGHPUR NORTH		2018	0	0	0	1	0	0	0	2	0	SS
2018-07-04	EAST CHAMPARAN	JAISINGHPUR NORTH		2018	0	0	1	0	0	0	1	0	1	LF
2018-07-04	EAST CHAMPARAN	JAISINGHPUR NORTH		2018	0	0	0	0	1	0	0	1	1	FS
2018-07-04	EAST CHAMPARAN	JAISINGHPUR NORTH		2018	1	0	0	0	0	0	2	0	0	LL
2018-07-04	EAST CHAMPARAN	JAISINGHPUR NORTH		2018	1	0	0	0	0	0	2	0	0	LL
2018-07-04	EAST CHAMPARAN	JAISINGHPUR NORTH		2018	1	0	0	0	0	0	2	0	0	LL
2018-07-04	EAST CHAMPARAN	JAISINGHPUR NORTH		2018	1	0	0	0	0	0	2	0	0	LL
2018-07-04	EAST CHAMPARAN	JAISINGHPUR NORTH		2018	1	0	0	0	0	0	2	0	0	LL
2018-07-04	EAST CHAMPARAN	JAISINGHPUR NORTH		2018	1	0	0	0	0	0	2	0	0	LL
2018-07-04	EAST CHAMPARAN	JAISINGHPUR NORTH		2018	1	0	0	0	0	0	2	0	0	LL
2018-07-04	EAST CHAMPARAN	JAISINGHPUR NORTH		2018	1	0	0	0	0	0	2	0	0	LL
2018-07-04	EAST CHAMPARAN	JAISINGHPUR NORTH		2018	0	1	0	0	0	0	1	1	0	LS
2018-07-04	EAST CHAMPARAN	JAISINGHPUR NORTH		2018	0	1	0	0	0	0	1	1	0	LS
2018-07-04	EAST CHAMPARAN	JAISINGHPUR NORTH		2018	0	1	0	0	0	0	1	1	0	LS
2018-07-04	EAST CHAMPARAN	JAISINGHPUR NORTH		2018	0	1	0	0	0	0	1	1	0	LS
2018-07-04	EAST CHAMPARAN	JAISINGHPUR NORTH		2018	0	1	0	0	0	0	1	1	0	LS
2018-07-04	EAST CHAMPARAN	JAISINGHPUR NORTH		2018	0	0	0	1	0	0	0	2	0	SS
2018-07-04	EAST CHAMPARAN	JAISINGHPUR NORTH		2018	0	0	0	1	0	0	0	2	0	SS
2018-07-18	EAST CHAMPARAN	JAISINGHPUR NORTH		2018	0	0	0	0	0	1	0	0	2	FF
2018-07-18	EAST CHAMPARAN	JAISINGHPUR NORTH		2018	0	0	1	0	0	0	1	0	1	LF
2018-07-18	EAST CHAMPARAN	JAISINGHPUR NORTH		2018	0	0	0	0	1	0	0	1	1	FS
2018-07-18	EAST CHAMPARAN	JAISINGHPUR NORTH		2018	1	0	0	0	0	0	2	0	0	LL
2018-07-18	EAST CHAMPARAN	JAISINGHPUR NORTH		2018	1	0	0	0	0	0	2	0	0	LL
2018-07-18	EAST CHAMPARAN	JAISINGHPUR NORTH		2018	1	0	0	0	0	0	2	0	0	LL
2018-07-18	EAST CHAMPARAN	JAISINGHPUR NORTH		2018	0	0	0	1	0	0	0	2	0	SS
2018-07-19	EAST CHAMPARAN	JAISINGHPUR NORTH		2018	0	0	0	0	0	1	0	0	2	FF
2018-07-19	EAST CHAMPARAN	JAISINGHPUR NORTH		2018	0	0	1	0	0	0	1	0	1	LF
2018-07-19	EAST CHAMPARAN	JAISINGHPUR NORTH		2018	0	0	0	0	1	0	0	1	1	FS
2018-07-19	EAST CHAMPARAN	JAISINGHPUR NORTH		2018	1	0	0	0	0	0	2	0	0	LL
2018-07-19	EAST CHAMPARAN	JAISINGHPUR NORTH		2018	1	0	0	0	0	0	2	0	0	LL
2018-07-19	EAST CHAMPARAN	JAISINGHPUR NORTH		2018	1	0	0	0	0	0	2	0	0	LL
2018-07-19	EAST CHAMPARAN	JAISINGHPUR NORTH		2018	1	0	0	0	0	0	2	0	0	LL
2018-07-19	EAST CHAMPARAN	JAISINGHPUR NORTH		2018	0	1	0	0	0	0	1	1	0	LS
2018-07-19	EAST CHAMPARAN	JAISINGHPUR NORTH		2018	0	1	0	0	0	0	1	1	0	LS
2018-07-19	EAST CHAMPARAN	JAISINGHPUR NORTH		2018	0	1	0	0	0	0	1	1	0	LS
2018-07-19	EAST CHAMPARAN	JAISINGHPUR NORTH		2018	0	1	0	0	0	0	1	1	0	LS
2018-07-19	EAST CHAMPARAN	JAISINGHPUR NORTH		2018	0	1	0	0	0	0	1	1	0	LS
2018-07-19	EAST CHAMPARAN	JAISINGHPUR NORTH		2018	0	1	0	0	0	0	1	1	0	LS
2018-07-19	EAST CHAMPARAN	JAISINGHPUR NORTH		2018	0	0	0	1	0	0	0	2	0	SS
2018-07-19	EAST CHAMPARAN	JAISINGHPUR NORTH		2018	0	0	0	1	0	0	0	2	0	SS
2018-08-02	EAST CHAMPARAN	JAISINGHPUR NORTH		2018	0	0	0	0	0	1	0	0	2	FF
2018-08-02	EAST CHAMPARAN	JAISINGHPUR NORTH		2018	0	0	0	0	1	0	0	1	1	FS
2018-08-02	EAST CHAMPARAN	JAISINGHPUR NORTH		2018	1	0	0	0	0	0	2	0	0	LL
2018-08-02	EAST CHAMPARAN	JAISINGHPUR NORTH		2018	1	0	0	0	0	0	2	0	0	LL
2018-08-02	EAST CHAMPARAN	JAISINGHPUR NORTH		2018	1	0	0	0	0	0	2	0	0	LL
2018-08-02	EAST CHAMPARAN	JAISINGHPUR NORTH		2018	1	0	0	0	0	0	2	0	0	LL
2018-08-02	EAST CHAMPARAN	JAISINGHPUR NORTH		2018	0	1	0	0	0	0	1	1	0	LS
2018-08-02	EAST CHAMPARAN	JAISINGHPUR NORTH		2018	0	1	0	0	0	0	1	1	0	LS
2018-08-02	EAST CHAMPARAN	JAISINGHPUR NORTH		2018	0	1	0	0	0	0	1	1	0	LS
2018-08-02	EAST CHAMPARAN	JAISINGHPUR NORTH		2018	0	0	0	1	0	0	0	2	0	SS
2018-08-03	EAST CHAMPARAN	JAISINGHPUR NORTH		2018	0	0	1	0	0	0	1	0	1	LF
2018-08-03	EAST CHAMPARAN	JAISINGHPUR NORTH		2018	0	0	1	0	0	0	1	0	1	LF
2018-08-03	EAST CHAMPARAN	JAISINGHPUR NORTH		2018	0	0	0	0	1	0	0	1	1	FS
2018-08-03	EAST CHAMPARAN	JAISINGHPUR NORTH		2018	0	0	0	0	1	0	0	1	1	FS
2018-08-03	EAST CHAMPARAN	JAISINGHPUR NORTH		2018	0	0	0	0	1	0	0	1	1	FS
2018-08-03	EAST CHAMPARAN	JAISINGHPUR NORTH		2018	0	0	0	0	1	0	0	1	1	FS
2018-08-03	EAST CHAMPARAN	JAISINGHPUR NORTH		2018	1	0	0	0	0	0	2	0	0	LL
2018-08-03	EAST CHAMPARAN	JAISINGHPUR NORTH		2018	1	0	0	0	0	0	2	0	0	LL
2018-08-03	EAST CHAMPARAN	JAISINGHPUR NORTH		2018	0	1	0	0	0	0	1	1	0	LS
2018-08-03	EAST CHAMPARAN	JAISINGHPUR NORTH		2018	0	1	0	0	0	0	1	1	0	LS
2018-08-03	EAST CHAMPARAN	JAISINGHPUR NORTH		2018	0	1	0	0	0	0	1	1	0	LS
2018-08-03	EAST CHAMPARAN	JAISINGHPUR NORTH		2018	0	1	0	0	0	0	1	1	0	LS
2018-08-03	EAST CHAMPARAN	JAISINGHPUR NORTH		2018	0	1	0	0	0	0	1	1	0	LS
2018-08-03	EAST CHAMPARAN	JAISINGHPUR NORTH		2018	0	0	0	1	0	0	0	2	0	SS
2018-08-03	EAST CHAMPARAN	JAISINGHPUR NORTH		2018	0	0	0	1	0	0	0	2	0	SS
2018-08-03	EAST CHAMPARAN	JAISINGHPUR NORTH		2018	0	0	0	1	0	0	0	2	0	SS
2018-08-17	EAST CHAMPARAN	JAISINGHPUR NORTH		2018	1	0	0	0	0	0	2	0	0	LL
2018-08-17	EAST CHAMPARAN	JAISINGHPUR NORTH		2018	0	1	0	0	0	0	1	1	0	LS
2018-08-17	EAST CHAMPARAN	JAISINGHPUR NORTH		2018	0	1	0	0	0	0	1	1	0	LS
2018-08-18	EAST CHAMPARAN	JAISINGHPUR NORTH		2018	0	0	1	0	0	0	1	0	1	LF
2018-08-18	EAST CHAMPARAN	JAISINGHPUR NORTH		2018	0	0	1	0	0	0	1	0	1	LF
2018-08-18	EAST CHAMPARAN	JAISINGHPUR NORTH		2018	1	0	0	0	0	0	2	0	0	LL
2018-08-18	EAST CHAMPARAN	JAISINGHPUR NORTH		2018	1	0	0	0	0	0	2	0	0	LL
2018-08-18	EAST CHAMPARAN	JAISINGHPUR NORTH		2018	1	0	0	0	0	0	2	0	0	LL
2018-08-18	EAST CHAMPARAN	JAISINGHPUR NORTH		2018	1	0	0	0	0	0	2	0	0	LL
2018-08-18	EAST CHAMPARAN	JAISINGHPUR NORTH		2018	1	0	0	0	0	0	2	0	0	LL
2018-08-18	EAST CHAMPARAN	JAISINGHPUR NORTH		2018	0	1	0	0	0	0	1	1	0	LS
2018-08-18	EAST CHAMPARAN	JAISINGHPUR NORTH		2018	0	1	0	0	0	0	1	1	0	LS
2018-08-18	EAST CHAMPARAN	JAISINGHPUR NORTH		2018	0	1	0	0	0	0	1	1	0	LS
2018-08-18	EAST CHAMPARAN	JAISINGHPUR NORTH		2018	0	1	0	0	0	0	1	1	0	LS
2018-08-18	EAST CHAMPARAN	JAISINGHPUR NORTH		2018	0	1	0	0	0	0	1	1	0	LS
2018-08-18	EAST CHAMPARAN	JAISINGHPUR NORTH		2018	0	1	0	0	0	0	1	1	0	LS
2018-08-18	EAST CHAMPARAN	JAISINGHPUR NORTH		2018	0	0	0	1	0	0	0	2	0	SS
2018-09-03	EAST CHAMPARAN	JAISINGHPUR NORTH		2018	0	0	1	0	0	0	1	0	1	LF
2018-09-04	EAST CHAMPARAN	JAISINGHPUR NORTH		2018	0	0	1	0	0	0	1	0	1	LF
2018-09-04	EAST CHAMPARAN	JAISINGHPUR NORTH		2018	0	0	0	0	1	0	0	1	1	FS
2018-09-04	EAST CHAMPARAN	JAISINGHPUR NORTH		2018	0	0	0	0	1	0	0	1	1	FS
2018-09-04	EAST CHAMPARAN	JAISINGHPUR NORTH		2018	1	0	0	0	0	0	2	0	0	LL
2018-09-04	EAST CHAMPARAN	JAISINGHPUR NORTH		2018	0	1	0	0	0	0	1	1	0	LS
2018-09-04	EAST CHAMPARAN	JAISINGHPUR NORTH		2018	0	1	0	0	0	0	1	1	0	LS
2018-09-18	EAST CHAMPARAN	JAISINGHPUR NORTH		2018	0	0	1	0	0	0	1	0	1	LF
2018-09-18	EAST CHAMPARAN	JAISINGHPUR NORTH		2018	0	1	0	0	0	0	1	1	0	LS
2018-09-18	EAST CHAMPARAN	JAISINGHPUR NORTH		2018	0	0	0	1	0	0	0	2	0	SS
2018-09-19	EAST CHAMPARAN	JAISINGHPUR NORTH		2018	0	1	0	0	0	0	1	1	0	LS
2018-09-19	EAST CHAMPARAN	JAISINGHPUR NORTH		2018	0	0	0	1	0	0	0	2	0	SS
2018-09-19	EAST CHAMPARAN	JAISINGHPUR NORTH		2018	0	0	0	1	0	0	0	2	0	SS
2018-10-03	EAST CHAMPARAN	JAISINGHPUR NORTH		2018	0	0	1	0	0	0	1	0	1	LF
2018-10-03	EAST CHAMPARAN	JAISINGHPUR NORTH		2018	0	0	0	0	1	0	0	1	1	FS
2018-10-03	EAST CHAMPARAN	JAISINGHPUR NORTH		2018	0	1	0	0	0	0	1	1	0	LS
2018-10-03	EAST CHAMPARAN	JAISINGHPUR NORTH		2018	0	0	0	1	0	0	0	2	0	SS
2018-10-03	EAST CHAMPARAN	JAISINGHPUR NORTH		2018	0	0	0	1	0	0	0	2	0	SS
2018-10-04	EAST CHAMPARAN	JAISINGHPUR NORTH		2018	0	0	1	0	0	0	1	0	1	LF
2018-10-04	EAST CHAMPARAN	JAISINGHPUR NORTH		2018	1	0	0	0	0	0	2	0	0	LL
2018-10-04	EAST CHAMPARAN	JAISINGHPUR NORTH		2018	1	0	0	0	0	0	2	0	0	LL
2018-10-04	EAST CHAMPARAN	JAISINGHPUR NORTH		2018	1	0	0	0	0	0	2	0	0	LL
2018-10-04	EAST CHAMPARAN	JAISINGHPUR NORTH		2018	1	0	0	0	0	0	2	0	0	LL
2018-10-04	EAST CHAMPARAN	JAISINGHPUR NORTH		2018	1	0	0	0	0	0	2	0	0	LL
2018-10-04	EAST CHAMPARAN	JAISINGHPUR NORTH		2018	1	0	0	0	0	0	2	0	0	LL
2018-10-04	EAST CHAMPARAN	JAISINGHPUR NORTH		2018	1	0	0	0	0	0	2	0	0	LL
2018-10-04	EAST CHAMPARAN	JAISINGHPUR NORTH		2018	1	0	0	0	0	0	2	0	0	LL
2018-10-04	EAST CHAMPARAN	JAISINGHPUR NORTH		2018	1	0	0	0	0	0	2	0	0	LL
2018-10-04	EAST CHAMPARAN	JAISINGHPUR NORTH		2018	0	1	0	0	0	0	1	1	0	LS
2018-10-04	EAST CHAMPARAN	JAISINGHPUR NORTH		2018	0	1	0	0	0	0	1	1	0	LS
2018-10-04	EAST CHAMPARAN	JAISINGHPUR NORTH		2018	0	1	0	0	0	0	1	1	0	LS
2018-10-04	EAST CHAMPARAN	JAISINGHPUR NORTH		2018	0	1	0	0	0	0	1	1	0	LS
2018-10-15	EAST CHAMPARAN	JAISINGHPUR NORTH		2018	1	0	0	0	0	0	2	0	0	LL
2018-10-15	EAST CHAMPARAN	JAISINGHPUR NORTH		2018	1	0	0	0	0	0	2	0	0	LL
2018-10-15	EAST CHAMPARAN	JAISINGHPUR NORTH		2018	1	0	0	0	0	0	2	0	0	LL
2018-10-15	EAST CHAMPARAN	JAISINGHPUR NORTH		2018	1	0	0	0	0	0	2	0	0	LL
2018-10-15	EAST CHAMPARAN	JAISINGHPUR NORTH		2018	0	1	0	0	0	0	1	1	0	LS
2018-10-15	EAST CHAMPARAN	JAISINGHPUR NORTH		2018	0	1	0	0	0	0	1	1	0	LS
2018-10-15	EAST CHAMPARAN	JAISINGHPUR NORTH		2018	0	1	0	0	0	0	1	1	0	LS
2018-10-15	EAST CHAMPARAN	JAISINGHPUR NORTH		2018	0	1	0	0	0	0	1	1	0	LS
2018-10-15	EAST CHAMPARAN	JAISINGHPUR NORTH		2018	0	1	0	0	0	0	1	1	0	LS
2018-10-16	EAST CHAMPARAN	JAISINGHPUR NORTH		2018	0	0	1	0	0	0	1	0	1	LF
2018-10-16	EAST CHAMPARAN	JAISINGHPUR NORTH		2018	0	0	1	0	0	0	1	0	1	LF
2018-10-16	EAST CHAMPARAN	JAISINGHPUR NORTH		2018	0	0	0	0	1	0	0	1	1	FS
2018-10-16	EAST CHAMPARAN	JAISINGHPUR NORTH		2018	1	0	0	0	0	0	2	0	0	LL
2018-10-16	EAST CHAMPARAN	JAISINGHPUR NORTH		2018	1	0	0	0	0	0	2	0	0	LL
2018-10-16	EAST CHAMPARAN	JAISINGHPUR NORTH		2018	1	0	0	0	0	0	2	0	0	LL
2018-10-16	EAST CHAMPARAN	JAISINGHPUR NORTH		2018	1	0	0	0	0	0	2	0	0	LL
2018-10-16	EAST CHAMPARAN	JAISINGHPUR NORTH		2018	0	1	0	0	0	0	1	1	0	LS
2018-10-16	EAST CHAMPARAN	JAISINGHPUR NORTH		2018	0	1	0	0	0	0	1	1	0	LS
2018-10-16	EAST CHAMPARAN	JAISINGHPUR NORTH		2018	0	1	0	0	0	0	1	1	0	LS
2018-10-16	EAST CHAMPARAN	JAISINGHPUR NORTH		2018	0	1	0	0	0	0	1	1	0	LS
2018-10-16	EAST CHAMPARAN	JAISINGHPUR NORTH		2018	0	1	0	0	0	0	1	1	0	LS
2019-03-16	EAST CHAMPARAN	JAISINGHPUR NORTH		2019	0	0	1	0	0	0	1	0	1	LF
2019-03-16	EAST CHAMPARAN	JAISINGHPUR NORTH		2019	0	0	0	0	1	0	0	1	1	FS
2019-03-16	EAST CHAMPARAN	JAISINGHPUR NORTH		2019	1	0	0	0	0	0	2	0	0	LL
2019-03-16	EAST CHAMPARAN	JAISINGHPUR NORTH		2019	1	0	0	0	0	0	2	0	0	LL
2019-03-16	EAST CHAMPARAN	JAISINGHPUR NORTH		2019	0	1	0	0	0	0	1	1	0	LS
2019-03-17	EAST CHAMPARAN	JAISINGHPUR NORTH		2019	0	0	0	0	1	0	0	1	1	FS
2019-03-17	EAST CHAMPARAN	JAISINGHPUR NORTH		2019	1	0	0	0	0	0	2	0	0	LL
2019-03-17	EAST CHAMPARAN	JAISINGHPUR NORTH		2019	1	0	0	0	0	0	2	0	0	LL
2019-03-17	EAST CHAMPARAN	JAISINGHPUR NORTH		2019	0	1	0	0	0	0	1	1	0	LS
2019-03-17	EAST CHAMPARAN	JAISINGHPUR NORTH		2019	0	1	0	0	0	0	1	1	0	LS
2019-03-17	EAST CHAMPARAN	JAISINGHPUR NORTH		2019	0	0	0	1	0	0	0	2	0	SS
2019-04-04	EAST CHAMPARAN	JAISINGHPUR NORTH		2019	0	0	1	0	0	0	1	0	1	LF
2019-04-04	EAST CHAMPARAN	JAISINGHPUR NORTH		2019	1	0	0	0	0	0	2	0	0	LL
2019-04-04	EAST CHAMPARAN	JAISINGHPUR NORTH		2019	0	1	0	0	0	0	1	1	0	LS
2019-04-04	EAST CHAMPARAN	JAISINGHPUR NORTH		2019	0	0	0	1	0	0	0	2	0	SS
2019-04-05	EAST CHAMPARAN	JAISINGHPUR NORTH		2019	1	0	0	0	0	0	2	0	0	LL
2019-04-23	EAST CHAMPARAN	JAISINGHPUR NORTH		2019	0	0	0	0	0	1	0	0	2	FF
2019-04-23	EAST CHAMPARAN	JAISINGHPUR NORTH		2019	1	0	0	0	0	0	2	0	0	LL
2019-05-02	EAST CHAMPARAN	JAISINGHPUR NORTH		2019	0	0	1	0	0	0	1	0	1	LF
2019-05-02	EAST CHAMPARAN	JAISINGHPUR NORTH		2019	0	0	0	0	1	0	0	1	1	FS
2019-05-02	EAST CHAMPARAN	JAISINGHPUR NORTH		2019	0	1	0	0	0	0	1	1	0	LS
2019-05-03	EAST CHAMPARAN	JAISINGHPUR NORTH		2019	0	1	0	0	0	0	1	1	0	LS
2019-05-03	EAST CHAMPARAN	JAISINGHPUR NORTH		2019	0	0	0	1	0	0	0	2	0	SS
2019-05-03	EAST CHAMPARAN	JAISINGHPUR NORTH		2019	0	0	0	1	0	0	0	2	0	SS
2019-05-17	EAST CHAMPARAN	JAISINGHPUR NORTH		2019	0	1	0	0	0	0	1	1	0	LS
2019-05-17	EAST CHAMPARAN	JAISINGHPUR NORTH		2019	0	1	0	0	0	0	1	1	0	LS
2019-06-04	EAST CHAMPARAN	JAISINGHPUR NORTH		2019	0	0	1	0	0	0	1	0	1	LF
2019-06-04	EAST CHAMPARAN	JAISINGHPUR NORTH		2019	0	0	1	0	0	0	1	0	1	LF
2019-06-04	EAST CHAMPARAN	JAISINGHPUR NORTH		2019	0	0	1	0	0	0	1	0	1	LF
2019-06-04	EAST CHAMPARAN	JAISINGHPUR NORTH		2019	0	0	1	0	0	0	1	0	1	LF
2019-06-04	EAST CHAMPARAN	JAISINGHPUR NORTH		2019	0	0	0	0	1	0	0	1	1	FS
2019-06-04	EAST CHAMPARAN	JAISINGHPUR NORTH		2019	0	0	0	0	1	0	0	1	1	FS
2019-06-04	EAST CHAMPARAN	JAISINGHPUR NORTH		2019	0	0	0	0	1	0	0	1	1	FS
2019-06-04	EAST CHAMPARAN	JAISINGHPUR NORTH		2019	1	0	0	0	0	0	2	0	0	LL
2019-06-04	EAST CHAMPARAN	JAISINGHPUR NORTH		2019	1	0	0	0	0	0	2	0	0	LL
2019-06-04	EAST CHAMPARAN	JAISINGHPUR NORTH		2019	1	0	0	0	0	0	2	0	0	LL
2019-06-04	EAST CHAMPARAN	JAISINGHPUR NORTH		2019	1	0	0	0	0	0	2	0	0	LL
2019-06-04	EAST CHAMPARAN	JAISINGHPUR NORTH		2019	1	0	0	0	0	0	2	0	0	LL
2019-06-04	EAST CHAMPARAN	JAISINGHPUR NORTH		2019	1	0	0	0	0	0	2	0	0	LL
2019-06-04	EAST CHAMPARAN	JAISINGHPUR NORTH		2019	1	0	0	0	0	0	2	0	0	LL
2019-06-04	EAST CHAMPARAN	JAISINGHPUR NORTH		2019	1	0	0	0	0	0	2	0	0	LL
2019-06-04	EAST CHAMPARAN	JAISINGHPUR NORTH		2019	1	0	0	0	0	0	2	0	0	LL
2019-06-04	EAST CHAMPARAN	JAISINGHPUR NORTH		2019	1	0	0	0	0	0	2	0	0	LL
2019-06-04	EAST CHAMPARAN	JAISINGHPUR NORTH		2019	1	0	0	0	0	0	2	0	0	LL
2019-06-04	EAST CHAMPARAN	JAISINGHPUR NORTH		2019	1	0	0	0	0	0	2	0	0	LL
2019-06-04	EAST CHAMPARAN	JAISINGHPUR NORTH		2019	1	0	0	0	0	0	2	0	0	LL
2019-06-04	EAST CHAMPARAN	JAISINGHPUR NORTH		2019	1	0	0	0	0	0	2	0	0	LL
2019-06-04	EAST CHAMPARAN	JAISINGHPUR NORTH		2019	0	1	0	0	0	0	1	1	0	LS
2019-06-04	EAST CHAMPARAN	JAISINGHPUR NORTH		2019	0	1	0	0	0	0	1	1	0	LS
2019-06-04	EAST CHAMPARAN	JAISINGHPUR NORTH		2019	0	1	0	0	0	0	1	1	0	LS
2019-06-04	EAST CHAMPARAN	JAISINGHPUR NORTH		2019	0	1	0	0	0	0	1	1	0	LS
2019-06-04	EAST CHAMPARAN	JAISINGHPUR NORTH		2019	0	1	0	0	0	0	1	1	0	LS
2019-06-04	EAST CHAMPARAN	JAISINGHPUR NORTH		2019	0	1	0	0	0	0	1	1	0	LS
2019-06-04	EAST CHAMPARAN	JAISINGHPUR NORTH		2019	0	1	0	0	0	0	1	1	0	LS
2019-06-04	EAST CHAMPARAN	JAISINGHPUR NORTH		2019	0	1	0	0	0	0	1	1	0	LS
2019-06-04	EAST CHAMPARAN	JAISINGHPUR NORTH		2019	0	1	0	0	0	0	1	1	0	LS
2019-06-04	EAST CHAMPARAN	JAISINGHPUR NORTH		2019	0	1	0	0	0	0	1	1	0	LS
2019-06-04	EAST CHAMPARAN	JAISINGHPUR NORTH		2019	0	0	0	1	0	0	0	2	0	SS
2019-06-04	EAST CHAMPARAN	JAISINGHPUR NORTH		2019	0	0	0	1	0	0	0	2	0	SS
2019-06-04	EAST CHAMPARAN	JAISINGHPUR NORTH		2019	0	0	0	1	0	0	0	2	0	SS
2019-06-04	EAST CHAMPARAN	JAISINGHPUR NORTH		2019	0	0	0	1	0	0	0	2	0	SS
2019-06-17	EAST CHAMPARAN	JAISINGHPUR NORTH		2019	0	0	1	0	0	0	1	0	1	LF
2019-06-17	EAST CHAMPARAN	JAISINGHPUR NORTH		2019	1	0	0	0	0	0	2	0	0	LL
2019-06-18	EAST CHAMPARAN	JAISINGHPUR NORTH		2019	1	0	0	0	0	0	2	0	0	LL
2019-06-18	EAST CHAMPARAN	JAISINGHPUR NORTH		2019	1	0	0	0	0	0	2	0	0	LL
2019-06-18	EAST CHAMPARAN	JAISINGHPUR NORTH		2019	1	0	0	0	0	0	2	0	0	LL
2019-06-18	EAST CHAMPARAN	JAISINGHPUR NORTH		2019	0	0	0	1	0	0	0	2	0	SS
2019-07-01	EAST CHAMPARAN	JAISINGHPUR NORTH		2019	1	0	0	0	0	0	2	0	0	LL
2019-07-01	EAST CHAMPARAN	JAISINGHPUR NORTH		2019	1	0	0	0	0	0	2	0	0	LL
2019-07-01	EAST CHAMPARAN	JAISINGHPUR NORTH		2019	0	1	0	0	0	0	1	1	0	LS
2019-07-01	EAST CHAMPARAN	JAISINGHPUR NORTH		2019	0	1	0	0	0	0	1	1	0	LS
2019-07-01	EAST CHAMPARAN	JAISINGHPUR NORTH		2019	0	0	0	1	0	0	0	2	0	SS
2019-07-02	EAST CHAMPARAN	JAISINGHPUR NORTH		2019	1	0	0	0	0	0	2	0	0	LL
2019-07-02	EAST CHAMPARAN	JAISINGHPUR NORTH		2019	1	0	0	0	0	0	2	0	0	LL
2019-07-02	EAST CHAMPARAN	JAISINGHPUR NORTH		2019	1	0	0	0	0	0	2	0	0	LL
2019-07-02	EAST CHAMPARAN	JAISINGHPUR NORTH		2019	1	0	0	0	0	0	2	0	0	LL
2019-07-02	EAST CHAMPARAN	JAISINGHPUR NORTH		2019	0	1	0	0	0	0	1	1	0	LS
2019-07-02	EAST CHAMPARAN	JAISINGHPUR NORTH		2019	0	1	0	0	0	0	1	1	0	LS
2019-07-02	EAST CHAMPARAN	JAISINGHPUR NORTH		2019	0	0	0	1	0	0	0	2	0	SS
2019-07-16	EAST CHAMPARAN	JAISINGHPUR NORTH		2019	0	0	1	0	0	0	1	0	1	LF
2019-07-16	EAST CHAMPARAN	JAISINGHPUR NORTH		2019	0	0	0	0	1	0	0	1	1	FS
2019-07-16	EAST CHAMPARAN	JAISINGHPUR NORTH		2019	0	0	0	0	1	0	0	1	1	FS
2019-07-16	EAST CHAMPARAN	JAISINGHPUR NORTH		2019	0	1	0	0	0	0	1	1	0	LS
2019-07-16	EAST CHAMPARAN	JAISINGHPUR NORTH		2019	0	1	0	0	0	0	1	1	0	LS
2019-08-02	EAST CHAMPARAN	JAISINGHPUR NORTH		2019	0	0	1	0	0	0	1	0	1	LF
2019-08-02	EAST CHAMPARAN	JAISINGHPUR NORTH		2019	0	0	0	0	1	0	0	1	1	FS
2019-08-02	EAST CHAMPARAN	JAISINGHPUR NORTH		2019	1	0	0	0	0	0	2	0	0	LL
2019-08-02	EAST CHAMPARAN	JAISINGHPUR NORTH		2019	1	0	0	0	0	0	2	0	0	LL
2019-08-02	EAST CHAMPARAN	JAISINGHPUR NORTH		2019	1	0	0	0	0	0	2	0	0	LL
2019-08-02	EAST CHAMPARAN	JAISINGHPUR NORTH		2019	1	0	0	0	0	0	2	0	0	LL
2019-08-02	EAST CHAMPARAN	JAISINGHPUR NORTH		2019	1	0	0	0	0	0	2	0	0	LL
2019-08-02	EAST CHAMPARAN	JAISINGHPUR NORTH		2019	1	0	0	0	0	0	2	0	0	LL
2019-08-02	EAST CHAMPARAN	JAISINGHPUR NORTH		2019	0	1	0	0	0	0	1	1	0	LS
2019-08-02	EAST CHAMPARAN	JAISINGHPUR NORTH		2019	0	1	0	0	0	0	1	1	0	LS
2019-08-02	EAST CHAMPARAN	JAISINGHPUR NORTH		2019	0	1	0	0	0	0	1	1	0	LS
2019-08-02	EAST CHAMPARAN	JAISINGHPUR NORTH		2019	0	1	0	0	0	0	1	1	0	LS
2019-08-02	EAST CHAMPARAN	JAISINGHPUR NORTH		2019	0	1	0	0	0	0	1	1	0	LS
2019-08-02	EAST CHAMPARAN	JAISINGHPUR NORTH		2019	0	1	0	0	0	0	1	1	0	LS
2019-08-02	EAST CHAMPARAN	JAISINGHPUR NORTH		2019	0	1	0	0	0	0	1	1	0	LS
2019-08-02	EAST CHAMPARAN	JAISINGHPUR NORTH		2019	0	1	0	0	0	0	1	1	0	LS
2019-08-02	EAST CHAMPARAN	JAISINGHPUR NORTH		2019	0	1	0	0	0	0	1	1	0	LS
2019-08-02	EAST CHAMPARAN	JAISINGHPUR NORTH		2019	0	1	0	0	0	0	1	1	0	LS
2019-08-02	EAST CHAMPARAN	JAISINGHPUR NORTH		2019	0	1	0	0	0	0	1	1	0	LS
2019-08-02	EAST CHAMPARAN	JAISINGHPUR NORTH		2019	0	1	0	0	0	0	1	1	0	LS
2019-09-02	EAST CHAMPARAN	JAISINGHPUR NORTH		2019	0	0	1	0	0	0	1	0	1	LF
2019-09-02	EAST CHAMPARAN	JAISINGHPUR NORTH		2019	1	0	0	0	0	0	2	0	0	LL
2019-09-02	EAST CHAMPARAN	JAISINGHPUR NORTH		2019	1	0	0	0	0	0	2	0	0	LL
2019-09-02	EAST CHAMPARAN	JAISINGHPUR NORTH		2019	1	0	0	0	0	0	2	0	0	LL
2019-09-02	EAST CHAMPARAN	JAISINGHPUR NORTH		2019	1	0	0	0	0	0	2	0	0	LL
2019-09-02	EAST CHAMPARAN	JAISINGHPUR NORTH		2019	0	1	0	0	0	0	1	1	0	LS
2019-09-02	EAST CHAMPARAN	JAISINGHPUR NORTH		2019	0	1	0	0	0	0	1	1	0	LS
2019-09-02	EAST CHAMPARAN	JAISINGHPUR NORTH		2019	0	1	0	0	0	0	1	1	0	LS
2019-09-02	EAST CHAMPARAN	JAISINGHPUR NORTH		2019	0	1	0	0	0	0	1	1	0	LS
2019-09-02	EAST CHAMPARAN	JAISINGHPUR NORTH		2019	0	1	0	0	0	0	1	1	0	LS
2019-09-03	EAST CHAMPARAN	JAISINGHPUR NORTH		2019	0	0	0	0	0	1	0	0	2	FF
2019-09-03	EAST CHAMPARAN	JAISINGHPUR NORTH		2019	0	0	0	0	0	1	0	0	2	FF
2019-09-03	EAST CHAMPARAN	JAISINGHPUR NORTH		2019	0	0	1	0	0	0	1	0	1	LF
2019-09-03	EAST CHAMPARAN	JAISINGHPUR NORTH		2019	0	0	1	0	0	0	1	0	1	LF
2019-09-03	EAST CHAMPARAN	JAISINGHPUR NORTH		2019	0	0	1	0	0	0	1	0	1	LF
2019-09-03	EAST CHAMPARAN	JAISINGHPUR NORTH		2019	0	0	0	0	1	0	0	1	1	FS
2019-09-03	EAST CHAMPARAN	JAISINGHPUR NORTH		2019	0	0	0	0	1	0	0	1	1	FS
2019-09-03	EAST CHAMPARAN	JAISINGHPUR NORTH		2019	0	0	0	0	1	0	0	1	1	FS
2019-09-03	EAST CHAMPARAN	JAISINGHPUR NORTH		2019	0	0	0	0	1	0	0	1	1	FS
2019-09-03	EAST CHAMPARAN	JAISINGHPUR NORTH		2019	0	1	0	0	0	0	1	1	0	LS
2019-09-03	EAST CHAMPARAN	JAISINGHPUR NORTH		2019	0	1	0	0	0	0	1	1	0	LS
2019-09-03	EAST CHAMPARAN	JAISINGHPUR NORTH		2019	0	1	0	0	0	0	1	1	0	LS
2019-09-03	EAST CHAMPARAN	JAISINGHPUR NORTH		2019	0	1	0	0	0	0	1	1	0	LS
2019-09-03	EAST CHAMPARAN	JAISINGHPUR NORTH		2019	0	1	0	0	0	0	1	1	0	LS
2019-09-03	EAST CHAMPARAN	JAISINGHPUR NORTH		2019	0	1	0	0	0	0	1	1	0	LS
2019-09-03	EAST CHAMPARAN	JAISINGHPUR NORTH		2019	0	0	0	1	0	0	0	2	0	SS
2019-09-03	EAST CHAMPARAN	JAISINGHPUR NORTH		2019	0	0	0	1	0	0	0	2	0	SS
2019-09-03	EAST CHAMPARAN	JAISINGHPUR NORTH		2019	0	0	0	1	0	0	0	2	0	SS
2019-09-18	EAST CHAMPARAN	JAISINGHPUR NORTH		2019	0	0	0	0	0	1	0	0	2	FF
2019-09-18	EAST CHAMPARAN	JAISINGHPUR NORTH		2019	0	0	0	0	0	1	0	0	2	FF
2019-09-18	EAST CHAMPARAN	JAISINGHPUR NORTH		2019	0	0	0	0	0	1	0	0	2	FF
2019-09-18	EAST CHAMPARAN	JAISINGHPUR NORTH		2019	1	0	0	0	0	0	2	0	0	LL
2019-09-18	EAST CHAMPARAN	JAISINGHPUR NORTH		2019	1	0	0	0	0	0	2	0	0	LL
2019-09-18	EAST CHAMPARAN	JAISINGHPUR NORTH		2019	1	0	0	0	0	0	2	0	0	LL
2019-09-18	EAST CHAMPARAN	JAISINGHPUR NORTH		2019	1	0	0	0	0	0	2	0	0	LL
2019-09-18	EAST CHAMPARAN	JAISINGHPUR NORTH		2019	1	0	0	0	0	0	2	0	0	LL
2019-09-18	EAST CHAMPARAN	JAISINGHPUR NORTH		2019	0	1	0	0	0	0	1	1	0	LS
2019-09-18	EAST CHAMPARAN	JAISINGHPUR NORTH		2019	0	1	0	0	0	0	1	1	0	LS
2019-09-18	EAST CHAMPARAN	JAISINGHPUR NORTH		2019	0	1	0	0	0	0	1	1	0	LS
2019-09-18	EAST CHAMPARAN	JAISINGHPUR NORTH		2019	0	1	0	0	0	0	1	1	0	LS
2019-09-18	EAST CHAMPARAN	JAISINGHPUR NORTH		2019	0	0	0	1	0	0	0	2	0	SS
2019-09-18	EAST CHAMPARAN	JAISINGHPUR NORTH		2019	0	0	0	1	0	0	0	2	0	SS
2019-09-19	EAST CHAMPARAN	JAISINGHPUR NORTH		2019	0	0	1	0	0	0	1	0	1	LF
2019-09-19	EAST CHAMPARAN	JAISINGHPUR NORTH		2019	0	0	0	0	1	0	0	1	1	FS
2019-09-19	EAST CHAMPARAN	JAISINGHPUR NORTH		2019	1	0	0	0	0	0	2	0	0	LL
2019-09-19	EAST CHAMPARAN	JAISINGHPUR NORTH		2019	1	0	0	0	0	0	2	0	0	LL
2019-09-19	EAST CHAMPARAN	JAISINGHPUR NORTH		2019	1	0	0	0	0	0	2	0	0	LL
2019-09-19	EAST CHAMPARAN	JAISINGHPUR NORTH		2019	0	1	0	0	0	0	1	1	0	LS
2019-09-19	EAST CHAMPARAN	JAISINGHPUR NORTH		2019	0	1	0	0	0	0	1	1	0	LS
2019-09-19	EAST CHAMPARAN	JAISINGHPUR NORTH		2019	0	1	0	0	0	0	1	1	0	LS
2019-09-19	EAST CHAMPARAN	JAISINGHPUR NORTH		2019	0	1	0	0	0	0	1	1	0	LS
2019-09-19	EAST CHAMPARAN	JAISINGHPUR NORTH		2019	0	1	0	0	0	0	1	1	0	LS
2019-09-19	EAST CHAMPARAN	JAISINGHPUR NORTH		2019	0	0	0	1	0	0	0	2	0	SS
2019-10-03	EAST CHAMPARAN	JAISINGHPUR NORTH		2019	0	0	1	0	0	0	1	0	1	LF
2019-10-03	EAST CHAMPARAN	JAISINGHPUR NORTH		2019	0	0	1	0	0	0	1	0	1	LF
2019-10-03	EAST CHAMPARAN	JAISINGHPUR NORTH		2019	1	0	0	0	0	0	2	0	0	LL
2019-10-03	EAST CHAMPARAN	JAISINGHPUR NORTH		2019	1	0	0	0	0	0	2	0	0	LL
2019-10-04	EAST CHAMPARAN	JAISINGHPUR NORTH		2019	0	0	0	0	0	1	0	0	2	FF
2019-10-04	EAST CHAMPARAN	JAISINGHPUR NORTH		2019	0	0	1	0	0	0	1	0	1	LF
2019-10-04	EAST CHAMPARAN	JAISINGHPUR NORTH		2019	0	0	1	0	0	0	1	0	1	LF
2019-10-04	EAST CHAMPARAN	JAISINGHPUR NORTH		2019	0	1	0	0	0	0	1	1	0	LS
2019-10-04	EAST CHAMPARAN	JAISINGHPUR NORTH		2019	0	1	0	0	0	0	1	1	0	LS
2019-10-17	EAST CHAMPARAN	JAISINGHPUR NORTH		2019	0	0	0	0	1	0	0	1	1	FS
2019-10-17	EAST CHAMPARAN	JAISINGHPUR NORTH		2019	1	0	0	0	0	0	2	0	0	LL
2019-10-17	EAST CHAMPARAN	JAISINGHPUR NORTH		2019	1	0	0	0	0	0	2	0	0	LL
2019-10-17	EAST CHAMPARAN	JAISINGHPUR NORTH		2019	0	1	0	0	0	0	1	1	0	LS
2019-10-17	EAST CHAMPARAN	JAISINGHPUR NORTH		2019	0	1	0	0	0	0	1	1	0	LS
2019-10-17	EAST CHAMPARAN	JAISINGHPUR NORTH		2019	0	1	0	0	0	0	1	1	0	LS
2019-10-17	EAST CHAMPARAN	JAISINGHPUR NORTH		2019	0	0	0	1	0	0	0	2	0	SS
2019-10-18	EAST CHAMPARAN	JAISINGHPUR NORTH		2019	0	0	1	0	0	0	1	0	1	LF
2019-10-18	EAST CHAMPARAN	JAISINGHPUR NORTH		2019	0	0	1	0	0	0	1	0	1	LF
2019-10-18	EAST CHAMPARAN	JAISINGHPUR NORTH		2019	0	0	1	0	0	0	1	0	1	LF
2019-10-18	EAST CHAMPARAN	JAISINGHPUR NORTH		2019	1	0	0	0	0	0	2	0	0	LL
2019-10-18	EAST CHAMPARAN	JAISINGHPUR NORTH		2019	1	0	0	0	0	0	2	0	0	LL
2019-10-18	EAST CHAMPARAN	JAISINGHPUR NORTH		2019	1	0	0	0	0	0	2	0	0	LL
2019-10-18	EAST CHAMPARAN	JAISINGHPUR NORTH		2019	1	0	0	0	0	0	2	0	0	LL
2019-10-18	EAST CHAMPARAN	JAISINGHPUR NORTH		2019	1	0	0	0	0	0	2	0	0	LL
2019-10-18	EAST CHAMPARAN	JAISINGHPUR NORTH		2019	1	0	0	0	0	0	2	0	0	LL
2019-10-18	EAST CHAMPARAN	JAISINGHPUR NORTH		2019	0	1	0	0	0	0	1	1	0	LS
2019-10-18	EAST CHAMPARAN	JAISINGHPUR NORTH		2019	0	1	0	0	0	0	1	1	0	LS
2019-10-18	EAST CHAMPARAN	JAISINGHPUR NORTH		2019	0	1	0	0	0	0	1	1	0	LS
2019-10-18	EAST CHAMPARAN	JAISINGHPUR NORTH		2019	0	0	0	1	0	0	0	2	0	SS
2017-04-01	EAST CHAMPARAN	MADHOPUR		2017	1	0	0	0	0	0	2	0	0	LL
2017-04-01	EAST CHAMPARAN	MADHOPUR		2017	1	0	0	0	0	0	2	0	0	LL
2017-04-01	EAST CHAMPARAN	MADHOPUR		2017	1	0	0	0	0	0	2	0	0	LL
2017-04-01	EAST CHAMPARAN	MADHOPUR		2017	1	0	0	0	0	0	2	0	0	LL
2017-04-01	EAST CHAMPARAN	MADHOPUR		2017	0	1	0	0	0	0	1	1	0	LS
2017-04-02	EAST CHAMPARAN	MADHOPUR		2017	0	1	0	0	0	0	1	1	0	LS
2017-05-29	EAST CHAMPARAN	MADHOPUR		2017	1	0	0	0	0	0	2	0	0	LL
2017-05-29	EAST CHAMPARAN	MADHOPUR		2017	0	1	0	0	0	0	1	1	0	LS
2017-05-29	EAST CHAMPARAN	MADHOPUR		2017	0	1	0	0	0	0	1	1	0	LS
2017-05-29	EAST CHAMPARAN	MADHOPUR		2017	0	1	0	0	0	0	1	1	0	LS
2017-05-29	EAST CHAMPARAN	MADHOPUR		2017	0	0	0	1	0	0	0	2	0	SS
2017-05-29	EAST CHAMPARAN	MADHOPUR		2017	0	0	0	1	0	0	0	2	0	SS
2017-05-29	EAST CHAMPARAN	MADHOPUR		2017	0	0	0	1	0	0	0	2	0	SS
2017-05-29	EAST CHAMPARAN	MADHOPUR		2017	0	0	0	1	0	0	0	2	0	SS
2017-05-29	EAST CHAMPARAN	MADHOPUR		2017	1	0	0	0	0	0	2	0	0	LL
2017-05-29	EAST CHAMPARAN	MADHOPUR		2017	0	1	0	0	0	0	1	1	0	LS
2017-05-29	EAST CHAMPARAN	MADHOPUR		2017	0	1	0	0	0	0	1	1	0	LS
2017-05-29	EAST CHAMPARAN	MADHOPUR		2017	0	1	0	0	0	0	1	1	0	LS
2017-05-29	EAST CHAMPARAN	MADHOPUR		2017	0	0	0	1	0	0	0	2	0	SS
2017-05-29	EAST CHAMPARAN	MADHOPUR		2017	0	0	0	1	0	0	0	2	0	SS
2017-05-29	EAST CHAMPARAN	MADHOPUR		2017	0	0	0	1	0	0	0	2	0	SS
2017-05-29	EAST CHAMPARAN	MADHOPUR		2017	0	0	0	1	0	0	0	2	0	SS
2017-05-30	EAST CHAMPARAN	MADHOPUR		2017	1	0	0	0	0	0	2	0	0	LL
2017-05-30	EAST CHAMPARAN	MADHOPUR		2017	1	0	0	0	0	0	2	0	0	LL
2017-05-30	EAST CHAMPARAN	MADHOPUR		2017	1	0	0	0	0	0	2	0	0	LL
2017-05-30	EAST CHAMPARAN	MADHOPUR		2017	1	0	0	0	0	0	2	0	0	LL
2017-05-30	EAST CHAMPARAN	MADHOPUR		2017	1	0	0	0	0	0	2	0	0	LL
2017-05-30	EAST CHAMPARAN	MADHOPUR		2017	0	1	0	0	0	0	1	1	0	LS
2017-05-30	EAST CHAMPARAN	MADHOPUR		2017	0	1	0	0	0	0	1	1	0	LS
2017-05-30	EAST CHAMPARAN	MADHOPUR		2017	0	1	0	0	0	0	1	1	0	LS
2017-05-30	EAST CHAMPARAN	MADHOPUR		2017	0	1	0	0	0	0	1	1	0	LS
2017-05-30	EAST CHAMPARAN	MADHOPUR		2017	0	1	0	0	0	0	1	1	0	LS
2017-05-30	EAST CHAMPARAN	MADHOPUR		2017	0	1	0	0	0	0	1	1	0	LS
2017-05-30	EAST CHAMPARAN	MADHOPUR		2017	0	1	0	0	0	0	1	1	0	LS
2017-05-30	EAST CHAMPARAN	MADHOPUR		2017	0	1	0	0	0	0	1	1	0	LS
2017-05-30	EAST CHAMPARAN	MADHOPUR		2017	0	1	0	0	0	0	1	1	0	LS
2017-05-30	EAST CHAMPARAN	MADHOPUR		2017	0	1	0	0	0	0	1	1	0	LS
2017-05-30	EAST CHAMPARAN	MADHOPUR		2017	0	1	0	0	0	0	1	1	0	LS
2017-05-30	EAST CHAMPARAN	MADHOPUR		2017	0	0	0	1	0	0	0	2	0	SS
2017-05-30	EAST CHAMPARAN	MADHOPUR		2017	0	0	0	0	1	0	0	1	1	FS
2017-05-30	EAST CHAMPARAN	MADHOPUR		2017	0	0	0	0	1	0	0	1	1	FS
2017-05-30	EAST CHAMPARAN	MADHOPUR		2017	1	0	0	0	0	0	2	0	0	LL
2017-05-30	EAST CHAMPARAN	MADHOPUR		2017	1	0	0	0	0	0	2	0	0	LL
2017-05-30	EAST CHAMPARAN	MADHOPUR		2017	1	0	0	0	0	0	2	0	0	LL
2017-05-30	EAST CHAMPARAN	MADHOPUR		2017	1	0	0	0	0	0	2	0	0	LL
2017-05-30	EAST CHAMPARAN	MADHOPUR		2017	1	0	0	0	0	0	2	0	0	LL
2017-05-30	EAST CHAMPARAN	MADHOPUR		2017	0	1	0	0	0	0	1	1	0	LS
2017-05-30	EAST CHAMPARAN	MADHOPUR		2017	0	1	0	0	0	0	1	1	0	LS
2017-05-30	EAST CHAMPARAN	MADHOPUR		2017	0	1	0	0	0	0	1	1	0	LS
2017-05-30	EAST CHAMPARAN	MADHOPUR		2017	0	1	0	0	0	0	1	1	0	LS
2017-05-30	EAST CHAMPARAN	MADHOPUR		2017	0	1	0	0	0	0	1	1	0	LS
2017-05-30	EAST CHAMPARAN	MADHOPUR		2017	0	1	0	0	0	0	1	1	0	LS
2017-05-30	EAST CHAMPARAN	MADHOPUR		2017	0	1	0	0	0	0	1	1	0	LS
2017-05-30	EAST CHAMPARAN	MADHOPUR		2017	0	1	0	0	0	0	1	1	0	LS
2017-05-30	EAST CHAMPARAN	MADHOPUR		2017	0	1	0	0	0	0	1	1	0	LS
2017-05-30	EAST CHAMPARAN	MADHOPUR		2017	0	1	0	0	0	0	1	1	0	LS
2017-06-14	EAST CHAMPARAN	MADHOPUR		2017	0	0	1	0	0	0	1	0	1	LF
2017-06-14	EAST CHAMPARAN	MADHOPUR		2017	1	0	0	0	0	0	2	0	0	LL
2017-06-14	EAST CHAMPARAN	MADHOPUR		2017	1	0	0	0	0	0	2	0	0	LL
2017-06-14	EAST CHAMPARAN	MADHOPUR		2017	1	0	0	0	0	0	2	0	0	LL
2017-06-14	EAST CHAMPARAN	MADHOPUR		2017	1	0	0	0	0	0	2	0	0	LL
2017-06-14	EAST CHAMPARAN	MADHOPUR		2017	1	0	0	0	0	0	2	0	0	LL
2017-06-14	EAST CHAMPARAN	MADHOPUR		2017	1	0	0	0	0	0	2	0	0	LL
2017-06-14	EAST CHAMPARAN	MADHOPUR		2017	1	0	0	0	0	0	2	0	0	LL
2017-06-14	EAST CHAMPARAN	MADHOPUR		2017	0	1	0	0	0	0	1	1	0	LS
2017-06-14	EAST CHAMPARAN	MADHOPUR		2017	0	1	0	0	0	0	1	1	0	LS
2017-06-14	EAST CHAMPARAN	MADHOPUR		2017	0	1	0	0	0	0	1	1	0	LS
2017-06-14	EAST CHAMPARAN	MADHOPUR		2017	0	1	0	0	0	0	1	1	0	LS
2017-07-01	EAST CHAMPARAN	MADHOPUR		2017	0	0	1	0	0	0	1	0	1	LF
2017-07-01	EAST CHAMPARAN	MADHOPUR		2017	0	0	0	0	1	0	0	1	1	FS
2017-07-01	EAST CHAMPARAN	MADHOPUR		2017	0	0	0	0	1	0	0	1	1	FS
2017-07-01	EAST CHAMPARAN	MADHOPUR		2017	1	0	0	0	0	0	2	0	0	LL
2017-07-01	EAST CHAMPARAN	MADHOPUR		2017	1	0	0	0	0	0	2	0	0	LL
2017-07-01	EAST CHAMPARAN	MADHOPUR		2017	1	0	0	0	0	0	2	0	0	LL
2017-07-01	EAST CHAMPARAN	MADHOPUR		2017	1	0	0	0	0	0	2	0	0	LL
2017-07-01	EAST CHAMPARAN	MADHOPUR		2017	1	0	0	0	0	0	2	0	0	LL
2017-07-01	EAST CHAMPARAN	MADHOPUR		2017	0	1	0	0	0	0	1	1	0	LS
2017-07-01	EAST CHAMPARAN	MADHOPUR		2017	0	1	0	0	0	0	1	1	0	LS
2017-07-01	EAST CHAMPARAN	MADHOPUR		2017	0	1	0	0	0	0	1	1	0	LS
2017-07-01	EAST CHAMPARAN	MADHOPUR		2017	0	1	0	0	0	0	1	1	0	LS
2017-07-01	EAST CHAMPARAN	MADHOPUR		2017	0	1	0	0	0	0	1	1	0	LS
2017-07-01	EAST CHAMPARAN	MADHOPUR		2017	0	0	0	1	0	0	0	2	0	SS
2017-07-01	EAST CHAMPARAN	MADHOPUR		2017	0	0	0	1	0	0	0	2	0	SS
2017-07-12	EAST CHAMPARAN	MADHOPUR		2017	0	0	1	0	0	0	1	0	1	LF
2017-07-12	EAST CHAMPARAN	MADHOPUR		2017	0	0	1	0	0	0	1	0	1	LF
2017-07-12	EAST CHAMPARAN	MADHOPUR		2017	0	0	1	0	0	0	1	0	1	LF
2017-07-12	EAST CHAMPARAN	MADHOPUR		2017	0	0	0	0	1	0	0	1	1	FS
2017-07-12	EAST CHAMPARAN	MADHOPUR		2017	0	0	0	0	1	0	0	1	1	FS
2017-07-12	EAST CHAMPARAN	MADHOPUR		2017	0	0	0	0	1	0	0	1	1	FS
2017-07-12	EAST CHAMPARAN	MADHOPUR		2017	1	0	0	0	0	0	2	0	0	LL
2017-07-12	EAST CHAMPARAN	MADHOPUR		2017	1	0	0	0	0	0	2	0	0	LL
2017-07-12	EAST CHAMPARAN	MADHOPUR		2017	1	0	0	0	0	0	2	0	0	LL
2017-07-12	EAST CHAMPARAN	MADHOPUR		2017	1	0	0	0	0	0	2	0	0	LL
2017-07-12	EAST CHAMPARAN	MADHOPUR		2017	1	0	0	0	0	0	2	0	0	LL
2017-07-12	EAST CHAMPARAN	MADHOPUR		2017	1	0	0	0	0	0	2	0	0	LL
2017-07-12	EAST CHAMPARAN	MADHOPUR		2017	1	0	0	0	0	0	2	0	0	LL
2017-07-12	EAST CHAMPARAN	MADHOPUR		2017	0	1	0	0	0	0	1	1	0	LS
2017-07-12	EAST CHAMPARAN	MADHOPUR		2017	0	1	0	0	0	0	1	1	0	LS
2017-07-12	EAST CHAMPARAN	MADHOPUR		2017	0	1	0	0	0	0	1	1	0	LS
2017-07-12	EAST CHAMPARAN	MADHOPUR		2017	0	1	0	0	0	0	1	1	0	LS
2017-07-12	EAST CHAMPARAN	MADHOPUR		2017	0	1	0	0	0	0	1	1	0	LS
2017-07-12	EAST CHAMPARAN	MADHOPUR		2017	0	1	0	0	0	0	1	1	0	LS
2017-07-12	EAST CHAMPARAN	MADHOPUR		2017	0	1	0	0	0	0	1	1	0	LS
2017-07-12	EAST CHAMPARAN	MADHOPUR		2017	0	1	0	0	0	0	1	1	0	LS
2017-07-12	EAST CHAMPARAN	MADHOPUR		2017	0	1	0	0	0	0	1	1	0	LS
2017-07-12	EAST CHAMPARAN	MADHOPUR		2017	0	1	0	0	0	0	1	1	0	LS
2017-07-12	EAST CHAMPARAN	MADHOPUR		2017	0	1	0	0	0	0	1	1	0	LS
2017-07-12	EAST CHAMPARAN	MADHOPUR		2017	0	1	0	0	0	0	1	1	0	LS
2017-07-12	EAST CHAMPARAN	MADHOPUR		2017	0	0	0	1	0	0	0	2	0	SS
2017-07-12	EAST CHAMPARAN	MADHOPUR		2017	0	0	0	1	0	0	0	2	0	SS
2017-07-12	EAST CHAMPARAN	MADHOPUR		2017	0	0	0	1	0	0	0	2	0	SS
2017-08-02	EAST CHAMPARAN	MADHOPUR		2017	0	0	0	0	1	0	0	1	1	FS
2017-08-02	EAST CHAMPARAN	MADHOPUR		2017	1	0	0	0	0	0	2	0	0	LL
2017-08-02	EAST CHAMPARAN	MADHOPUR		2017	1	0	0	0	0	0	2	0	0	LL
2017-08-02	EAST CHAMPARAN	MADHOPUR		2017	1	0	0	0	0	0	2	0	0	LL
2017-08-02	EAST CHAMPARAN	MADHOPUR		2017	1	0	0	0	0	0	2	0	0	LL
2017-08-02	EAST CHAMPARAN	MADHOPUR		2017	1	0	0	0	0	0	2	0	0	LL
2017-08-02	EAST CHAMPARAN	MADHOPUR		2017	1	0	0	0	0	0	2	0	0	LL
2017-08-02	EAST CHAMPARAN	MADHOPUR		2017	1	0	0	0	0	0	2	0	0	LL
2017-08-02	EAST CHAMPARAN	MADHOPUR		2017	0	1	0	0	0	0	1	1	0	LS
2017-08-02	EAST CHAMPARAN	MADHOPUR		2017	0	1	0	0	0	0	1	1	0	LS
2017-08-02	EAST CHAMPARAN	MADHOPUR		2017	0	1	0	0	0	0	1	1	0	LS
2017-08-02	EAST CHAMPARAN	MADHOPUR		2017	0	1	0	0	0	0	1	1	0	LS
2017-08-02	EAST CHAMPARAN	MADHOPUR		2017	0	1	0	0	0	0	1	1	0	LS
2017-08-02	EAST CHAMPARAN	MADHOPUR		2017	0	1	0	0	0	0	1	1	0	LS
2017-08-02	EAST CHAMPARAN	MADHOPUR		2017	0	1	0	0	0	0	1	1	0	LS
2017-08-02	EAST CHAMPARAN	MADHOPUR		2017	0	0	0	1	0	0	0	2	0	SS
2017-08-02	EAST CHAMPARAN	MADHOPUR		2017	0	0	0	1	0	0	0	2	0	SS
2017-09-03	EAST CHAMPARAN	MADHOPUR		2017	0	0	1	0	0	0	1	0	1	LF
2017-09-03	EAST CHAMPARAN	MADHOPUR		2017	0	0	1	0	0	0	1	0	1	LF
2017-09-03	EAST CHAMPARAN	MADHOPUR		2017	0	0	1	0	0	0	1	0	1	LF
2017-09-03	EAST CHAMPARAN	MADHOPUR		2017	0	0	0	0	1	0	0	1	1	FS
2017-09-03	EAST CHAMPARAN	MADHOPUR		2017	1	0	0	0	0	0	2	0	0	LL
2017-09-03	EAST CHAMPARAN	MADHOPUR		2017	1	0	0	0	0	0	2	0	0	LL
2017-09-03	EAST CHAMPARAN	MADHOPUR		2017	1	0	0	0	0	0	2	0	0	LL
2017-09-03	EAST CHAMPARAN	MADHOPUR		2017	1	0	0	0	0	0	2	0	0	LL
2017-09-03	EAST CHAMPARAN	MADHOPUR		2017	1	0	0	0	0	0	2	0	0	LL
2017-09-03	EAST CHAMPARAN	MADHOPUR		2017	0	1	0	0	0	0	1	1	0	LS
2017-09-03	EAST CHAMPARAN	MADHOPUR		2017	0	1	0	0	0	0	1	1	0	LS
2017-09-03	EAST CHAMPARAN	MADHOPUR		2017	0	1	0	0	0	0	1	1	0	LS
2017-09-03	EAST CHAMPARAN	MADHOPUR		2017	0	1	0	0	0	0	1	1	0	LS
2017-09-03	EAST CHAMPARAN	MADHOPUR		2017	0	1	0	0	0	0	1	1	0	LS
2017-09-03	EAST CHAMPARAN	MADHOPUR		2017	0	1	0	0	0	0	1	1	0	LS
2017-09-03	EAST CHAMPARAN	MADHOPUR		2017	0	1	0	0	0	0	1	1	0	LS
2017-09-03	EAST CHAMPARAN	MADHOPUR		2017	0	1	0	0	0	0	1	1	0	LS
2017-09-03	EAST CHAMPARAN	MADHOPUR		2017	0	1	0	0	0	0	1	1	0	LS
2017-09-03	EAST CHAMPARAN	MADHOPUR		2017	0	1	0	0	0	0	1	1	0	LS
2017-09-03	EAST CHAMPARAN	MADHOPUR		2017	0	0	0	1	0	0	0	2	0	SS
2017-09-03	EAST CHAMPARAN	MADHOPUR		2017	0	0	0	1	0	0	0	2	0	SS
2017-09-03	EAST CHAMPARAN	MADHOPUR		2017	0	0	0	1	0	0	0	2	0	SS
2017-09-03	EAST CHAMPARAN	MADHOPUR		2017	0	0	0	1	0	0	0	2	0	SS
2017-09-03	EAST CHAMPARAN	MADHOPUR		2017	0	0	0	1	0	0	0	2	0	SS
2017-10-05	EAST CHAMPARAN	MADHOPUR		2017	0	0	1	0	0	0	1	0	1	LF
2017-10-05	EAST CHAMPARAN	MADHOPUR		2017	1	0	0	0	0	0	2	0	0	LL
2017-10-05	EAST CHAMPARAN	MADHOPUR		2017	1	0	0	0	0	0	2	0	0	LL
2017-10-05	EAST CHAMPARAN	MADHOPUR		2017	1	0	0	0	0	0	2	0	0	LL
2017-10-05	EAST CHAMPARAN	MADHOPUR		2017	1	0	0	0	0	0	2	0	0	LL
2017-10-05	EAST CHAMPARAN	MADHOPUR		2017	1	0	0	0	0	0	2	0	0	LL
2017-10-05	EAST CHAMPARAN	MADHOPUR		2017	0	1	0	0	0	0	1	1	0	LS
2017-10-05	EAST CHAMPARAN	MADHOPUR		2017	0	1	0	0	0	0	1	1	0	LS
2017-10-05	EAST CHAMPARAN	MADHOPUR		2017	0	1	0	0	0	0	1	1	0	LS
2017-10-05	EAST CHAMPARAN	MADHOPUR		2017	0	1	0	0	0	0	1	1	0	LS
2017-10-06	EAST CHAMPARAN	MADHOPUR		2017	1	0	0	0	0	0	2	0	0	LL
2017-10-06	EAST CHAMPARAN	MADHOPUR		2017	1	0	0	0	0	0	2	0	0	LL
2017-10-06	EAST CHAMPARAN	MADHOPUR		2017	1	0	0	0	0	0	2	0	0	LL
2017-10-06	EAST CHAMPARAN	MADHOPUR		2017	0	1	0	0	0	0	1	1	0	LS
2017-10-06	EAST CHAMPARAN	MADHOPUR		2017	0	1	0	0	0	0	1	1	0	LS
2017-11-03	EAST CHAMPARAN	MADHOPUR		2017	0	0	1	0	0	0	1	0	1	LF
2017-11-03	EAST CHAMPARAN	MADHOPUR		2017	0	0	1	0	0	0	1	0	1	LF
2017-11-03	EAST CHAMPARAN	MADHOPUR		2017	0	0	1	0	0	0	1	0	1	LF
2017-11-03	EAST CHAMPARAN	MADHOPUR		2017	0	0	0	0	1	0	0	1	1	FS
2017-11-03	EAST CHAMPARAN	MADHOPUR		2017	1	0	0	0	0	0	2	0	0	LL
2017-11-03	EAST CHAMPARAN	MADHOPUR		2017	1	0	0	0	0	0	2	0	0	LL
2017-11-03	EAST CHAMPARAN	MADHOPUR		2017	1	0	0	0	0	0	2	0	0	LL
2017-11-03	EAST CHAMPARAN	MADHOPUR		2017	1	0	0	0	0	0	2	0	0	LL
2017-11-03	EAST CHAMPARAN	MADHOPUR		2017	1	0	0	0	0	0	2	0	0	LL
2017-11-03	EAST CHAMPARAN	MADHOPUR		2017	0	1	0	0	0	0	1	1	0	LS
2017-11-03	EAST CHAMPARAN	MADHOPUR		2017	0	1	0	0	0	0	1	1	0	LS
2017-11-03	EAST CHAMPARAN	MADHOPUR		2017	0	1	0	0	0	0	1	1	0	LS
2017-11-03	EAST CHAMPARAN	MADHOPUR		2017	0	1	0	0	0	0	1	1	0	LS
2017-11-03	EAST CHAMPARAN	MADHOPUR		2017	0	1	0	0	0	0	1	1	0	LS
2017-11-03	EAST CHAMPARAN	MADHOPUR		2017	0	1	0	0	0	0	1	1	0	LS
2017-11-03	EAST CHAMPARAN	MADHOPUR		2017	0	1	0	0	0	0	1	1	0	LS
2017-11-03	EAST CHAMPARAN	MADHOPUR		2017	0	0	0	1	0	0	0	2	0	SS
2017-11-03	EAST CHAMPARAN	MADHOPUR		2017	0	0	0	1	0	0	0	2	0	SS
2017-11-03	EAST CHAMPARAN	MADHOPUR		2017	0	0	0	1	0	0	0	2	0	SS
2017-11-03	EAST CHAMPARAN	MADHOPUR		2017	0	0	0	1	0	0	0	2	0	SS
2017-11-03	EAST CHAMPARAN	MADHOPUR		2017	0	0	0	1	0	0	0	2	0	SS
2017-11-03	EAST CHAMPARAN	MADHOPUR		2017	0	0	0	1	0	0	0	2	0	SS
2017-11-03	EAST CHAMPARAN	MADHOPUR		2017	0	0	0	1	0	0	0	2	0	SS
2017-11-04	EAST CHAMPARAN	MADHOPUR		2017	0	0	0	0	1	0	0	1	1	FS
2017-11-04	EAST CHAMPARAN	MADHOPUR		2017	0	0	0	0	1	0	0	1	1	FS
2017-11-04	EAST CHAMPARAN	MADHOPUR		2017	1	0	0	0	0	0	2	0	0	LL
2017-11-04	EAST CHAMPARAN	MADHOPUR		2017	0	1	0	0	0	0	1	1	0	LS
2017-11-04	EAST CHAMPARAN	MADHOPUR		2017	0	1	0	0	0	0	1	1	0	LS
2017-11-04	EAST CHAMPARAN	MADHOPUR		2017	0	1	0	0	0	0	1	1	0	LS
2017-11-04	EAST CHAMPARAN	MADHOPUR		2017	0	1	0	0	0	0	1	1	0	LS
2017-11-04	EAST CHAMPARAN	MADHOPUR		2017	0	1	0	0	0	0	1	1	0	LS
2017-11-04	EAST CHAMPARAN	MADHOPUR		2017	0	0	0	1	0	0	0	2	0	SS
2017-12-03	EAST CHAMPARAN	MADHOPUR		2017	0	0	1	0	0	0	1	0	1	LF
2017-12-03	EAST CHAMPARAN	MADHOPUR		2017	1	0	0	0	0	0	2	0	0	LL
2017-12-03	EAST CHAMPARAN	MADHOPUR		2017	0	1	0	0	0	0	1	1	0	LS
2017-12-03	EAST CHAMPARAN	MADHOPUR		2017	0	0	0	1	0	0	0	2	0	SS
2017-12-03	EAST CHAMPARAN	MADHOPUR		2017	0	0	0	1	0	0	0	2	0	SS
2017-12-04	EAST CHAMPARAN	MADHOPUR		2017	0	1	0	0	0	0	1	1	0	LS
2017-12-04	EAST CHAMPARAN	MADHOPUR		2017	0	0	0	1	0	0	0	2	0	SS
2018-03-07	EAST CHAMPARAN	MADHOPUR		2018	0	0	0	1	0	0	0	2	0	SS
2018-03-21	EAST CHAMPARAN	MADHOPUR		2018	0	1	0	0	0	0	1	1	0	LS
2018-03-22	EAST CHAMPARAN	MADHOPUR		2018	0	0	0	0	1	0	0	1	1	FS
2018-03-22	EAST CHAMPARAN	MADHOPUR		2018	1	0	0	0	0	0	2	0	0	LL
2018-03-22	EAST CHAMPARAN	MADHOPUR		2018	0	1	0	0	0	0	1	1	0	LS
2018-03-22	EAST CHAMPARAN	MADHOPUR		2018	0	1	0	0	0	0	1	1	0	LS
2018-04-04	EAST CHAMPARAN	MADHOPUR		2018	0	0	1	0	0	0	1	0	1	LF
2018-04-04	EAST CHAMPARAN	MADHOPUR		2018	1	0	0	0	0	0	2	0	0	LL
2018-04-04	EAST CHAMPARAN	MADHOPUR		2018	1	0	0	0	0	0	2	0	0	LL
2018-04-04	EAST CHAMPARAN	MADHOPUR		2018	1	0	0	0	0	0	2	0	0	LL
2018-04-04	EAST CHAMPARAN	MADHOPUR		2018	0	1	0	0	0	0	1	1	0	LS
2018-04-04	EAST CHAMPARAN	MADHOPUR		2018	0	1	0	0	0	0	1	1	0	LS
2018-04-04	EAST CHAMPARAN	MADHOPUR		2018	0	1	0	0	0	0	1	1	0	LS
2018-04-04	EAST CHAMPARAN	MADHOPUR		2018	0	1	0	0	0	0	1	1	0	LS
2018-04-04	EAST CHAMPARAN	MADHOPUR		2018	0	1	0	0	0	0	1	1	0	LS
2018-04-05	EAST CHAMPARAN	MADHOPUR		2018	0	0	0	0	1	0	0	1	1	FS
2018-04-05	EAST CHAMPARAN	MADHOPUR		2018	1	0	0	0	0	0	2	0	0	LL
2018-04-05	EAST CHAMPARAN	MADHOPUR		2018	0	1	0	0	0	0	1	1	0	LS
2018-04-05	EAST CHAMPARAN	MADHOPUR		2018	0	1	0	0	0	0	1	1	0	LS
2018-04-05	EAST CHAMPARAN	MADHOPUR		2018	0	1	0	0	0	0	1	1	0	LS
2018-04-05	EAST CHAMPARAN	MADHOPUR		2018	0	1	0	0	0	0	1	1	0	LS
2018-04-18	EAST CHAMPARAN	MADHOPUR		2018	1	0	0	0	0	0	2	0	0	LL
2018-04-18	EAST CHAMPARAN	MADHOPUR		2018	0	0	0	1	0	0	0	2	0	SS
2018-04-19	EAST CHAMPARAN	MADHOPUR		2018	0	1	0	0	0	0	1	1	0	LS
2018-05-03	EAST CHAMPARAN	MADHOPUR		2018	0	0	0	0	1	0	0	1	1	FS
2018-05-03	EAST CHAMPARAN	MADHOPUR		2018	1	0	0	0	0	0	2	0	0	LL
2018-05-03	EAST CHAMPARAN	MADHOPUR		2018	0	1	0	0	0	0	1	1	0	LS
2018-05-03	EAST CHAMPARAN	MADHOPUR		2018	0	0	0	1	0	0	0	2	0	SS
2018-05-18	EAST CHAMPARAN	MADHOPUR		2018	0	1	0	0	0	0	1	1	0	LS
2018-05-18	EAST CHAMPARAN	MADHOPUR		2018	0	1	0	0	0	0	1	1	0	LS
2018-05-19	EAST CHAMPARAN	MADHOPUR		2018	1	0	0	0	0	0	2	0	0	LL
2018-05-19	EAST CHAMPARAN	MADHOPUR		2018	1	0	0	0	0	0	2	0	0	LL
2018-05-19	EAST CHAMPARAN	MADHOPUR		2018	1	0	0	0	0	0	2	0	0	LL
2018-05-19	EAST CHAMPARAN	MADHOPUR		2018	0	1	0	0	0	0	1	1	0	LS
2018-05-19	EAST CHAMPARAN	MADHOPUR		2018	0	1	0	0	0	0	1	1	0	LS
2018-05-19	EAST CHAMPARAN	MADHOPUR		2018	0	1	0	0	0	0	1	1	0	LS
2018-06-03	EAST CHAMPARAN	MADHOPUR		2018	1	0	0	0	0	0	2	0	0	LL
2018-06-03	EAST CHAMPARAN	MADHOPUR		2018	1	0	0	0	0	0	2	0	0	LL
2018-06-03	EAST CHAMPARAN	MADHOPUR		2018	0	1	0	0	0	0	1	1	0	LS
2018-06-03	EAST CHAMPARAN	MADHOPUR		2018	0	0	0	1	0	0	0	2	0	SS
2018-06-04	EAST CHAMPARAN	MADHOPUR		2018	0	0	0	0	1	0	0	1	1	FS
2018-06-04	EAST CHAMPARAN	MADHOPUR		2018	1	0	0	0	0	0	2	0	0	LL
2018-06-04	EAST CHAMPARAN	MADHOPUR		2018	1	0	0	0	0	0	2	0	0	LL
2018-06-04	EAST CHAMPARAN	MADHOPUR		2018	1	0	0	0	0	0	2	0	0	LL
2018-06-04	EAST CHAMPARAN	MADHOPUR		2018	0	1	0	0	0	0	1	1	0	LS
2018-06-04	EAST CHAMPARAN	MADHOPUR		2018	0	0	0	1	0	0	0	2	0	SS
2018-06-04	EAST CHAMPARAN	MADHOPUR		2018	0	0	0	1	0	0	0	2	0	SS
2018-06-20	EAST CHAMPARAN	MADHOPUR		2018	1	0	0	0	0	0	2	0	0	LL
2018-06-20	EAST CHAMPARAN	MADHOPUR		2018	0	1	0	0	0	0	1	1	0	LS
2018-06-20	EAST CHAMPARAN	MADHOPUR		2018	0	1	0	0	0	0	1	1	0	LS
2018-06-20	EAST CHAMPARAN	MADHOPUR		2018	0	1	0	0	0	0	1	1	0	LS
2018-06-20	EAST CHAMPARAN	MADHOPUR		2018	0	1	0	0	0	0	1	1	0	LS
2018-06-21	EAST CHAMPARAN	MADHOPUR		2018	1	0	0	0	0	0	2	0	0	LL
2018-06-21	EAST CHAMPARAN	MADHOPUR		2018	1	0	0	0	0	0	2	0	0	LL
2018-06-21	EAST CHAMPARAN	MADHOPUR		2018	0	1	0	0	0	0	1	1	0	LS
2018-06-21	EAST CHAMPARAN	MADHOPUR		2018	0	0	0	1	0	0	0	2	0	SS
2018-06-21	EAST CHAMPARAN	MADHOPUR		2018	0	0	0	1	0	0	0	2	0	SS
2018-07-05	EAST CHAMPARAN	MADHOPUR		2018	0	0	0	0	1	0	0	1	1	FS
2018-07-05	EAST CHAMPARAN	MADHOPUR		2018	1	0	0	0	0	0	2	0	0	LL
2018-07-05	EAST CHAMPARAN	MADHOPUR		2018	1	0	0	0	0	0	2	0	0	LL
2018-07-05	EAST CHAMPARAN	MADHOPUR		2018	1	0	0	0	0	0	2	0	0	LL
2018-07-05	EAST CHAMPARAN	MADHOPUR		2018	0	1	0	0	0	0	1	1	0	LS
2018-07-05	EAST CHAMPARAN	MADHOPUR		2018	0	1	0	0	0	0	1	1	0	LS
2018-07-05	EAST CHAMPARAN	MADHOPUR		2018	0	1	0	0	0	0	1	1	0	LS
2018-07-05	EAST CHAMPARAN	MADHOPUR		2018	0	0	0	1	0	0	0	2	0	SS
2018-07-05	EAST CHAMPARAN	MADHOPUR		2018	0	0	0	1	0	0	0	2	0	SS
2018-07-05	EAST CHAMPARAN	MADHOPUR		2018	0	0	0	1	0	0	0	2	0	SS
2018-07-05	EAST CHAMPARAN	MADHOPUR		2018	0	0	0	1	0	0	0	2	0	SS
2018-07-05	EAST CHAMPARAN	MADHOPUR		2018	0	0	0	1	0	0	0	2	0	SS
2018-07-06	EAST CHAMPARAN	MADHOPUR		2018	0	0	0	0	1	0	0	1	1	FS
2018-07-06	EAST CHAMPARAN	MADHOPUR		2018	1	0	0	0	0	0	2	0	0	LL
2018-07-06	EAST CHAMPARAN	MADHOPUR		2018	1	0	0	0	0	0	2	0	0	LL
2018-07-06	EAST CHAMPARAN	MADHOPUR		2018	0	1	0	0	0	0	1	1	0	LS
2018-07-06	EAST CHAMPARAN	MADHOPUR		2018	0	0	0	1	0	0	0	2	0	SS
2018-07-20	EAST CHAMPARAN	MADHOPUR		2018	0	0	1	0	0	0	1	0	1	LF
2018-07-20	EAST CHAMPARAN	MADHOPUR		2018	0	0	0	0	1	0	0	1	1	FS
2018-07-20	EAST CHAMPARAN	MADHOPUR		2018	1	0	0	0	0	0	2	0	0	LL
2018-07-20	EAST CHAMPARAN	MADHOPUR		2018	1	0	0	0	0	0	2	0	0	LL
2018-07-20	EAST CHAMPARAN	MADHOPUR		2018	1	0	0	0	0	0	2	0	0	LL
2018-07-20	EAST CHAMPARAN	MADHOPUR		2018	1	0	0	0	0	0	2	0	0	LL
2018-07-20	EAST CHAMPARAN	MADHOPUR		2018	0	1	0	0	0	0	1	1	0	LS
2018-07-20	EAST CHAMPARAN	MADHOPUR		2018	0	1	0	0	0	0	1	1	0	LS
2018-07-20	EAST CHAMPARAN	MADHOPUR		2018	0	1	0	0	0	0	1	1	0	LS
2018-07-20	EAST CHAMPARAN	MADHOPUR		2018	0	1	0	0	0	0	1	1	0	LS
2018-07-20	EAST CHAMPARAN	MADHOPUR		2018	0	0	0	1	0	0	0	2	0	SS
2018-07-20	EAST CHAMPARAN	MADHOPUR		2018	0	0	0	1	0	0	0	2	0	SS
2018-07-20	EAST CHAMPARAN	MADHOPUR		2018	0	0	0	1	0	0	0	2	0	SS
2018-07-21	EAST CHAMPARAN	MADHOPUR		2018	1	0	0	0	0	0	2	0	0	LL
2018-07-21	EAST CHAMPARAN	MADHOPUR		2018	0	1	0	0	0	0	1	1	0	LS
2018-08-04	EAST CHAMPARAN	MADHOPUR		2018	0	0	1	0	0	0	1	0	1	LF
2018-08-04	EAST CHAMPARAN	MADHOPUR		2018	0	0	0	0	1	0	0	1	1	FS
2018-08-04	EAST CHAMPARAN	MADHOPUR		2018	1	0	0	0	0	0	2	0	0	LL
2018-08-04	EAST CHAMPARAN	MADHOPUR		2018	1	0	0	0	0	0	2	0	0	LL
2018-08-04	EAST CHAMPARAN	MADHOPUR		2018	1	0	0	0	0	0	2	0	0	LL
2018-08-04	EAST CHAMPARAN	MADHOPUR		2018	0	1	0	0	0	0	1	1	0	LS
2018-08-04	EAST CHAMPARAN	MADHOPUR		2018	0	1	0	0	0	0	1	1	0	LS
2018-08-04	EAST CHAMPARAN	MADHOPUR		2018	0	1	0	0	0	0	1	1	0	LS
2018-08-04	EAST CHAMPARAN	MADHOPUR		2018	0	0	0	1	0	0	0	2	0	SS
2018-08-05	EAST CHAMPARAN	MADHOPUR		2018	0	0	1	0	0	0	1	0	1	LF
2018-08-05	EAST CHAMPARAN	MADHOPUR		2018	1	0	0	0	0	0	2	0	0	LL
2018-08-05	EAST CHAMPARAN	MADHOPUR		2018	1	0	0	0	0	0	2	0	0	LL
2018-08-05	EAST CHAMPARAN	MADHOPUR		2018	1	0	0	0	0	0	2	0	0	LL
2018-08-05	EAST CHAMPARAN	MADHOPUR		2018	1	0	0	0	0	0	2	0	0	LL
2018-08-05	EAST CHAMPARAN	MADHOPUR		2018	0	1	0	0	0	0	1	1	0	LS
2018-08-05	EAST CHAMPARAN	MADHOPUR		2018	0	1	0	0	0	0	1	1	0	LS
2018-08-05	EAST CHAMPARAN	MADHOPUR		2018	0	1	0	0	0	0	1	1	0	LS
2018-08-05	EAST CHAMPARAN	MADHOPUR		2018	0	1	0	0	0	0	1	1	0	LS
2018-08-05	EAST CHAMPARAN	MADHOPUR		2018	0	1	0	0	0	0	1	1	0	LS
2018-08-05	EAST CHAMPARAN	MADHOPUR		2018	0	1	0	0	0	0	1	1	0	LS
2018-08-19	EAST CHAMPARAN	MADHOPUR		2018	0	0	1	0	0	0	1	0	1	LF
2018-08-19	EAST CHAMPARAN	MADHOPUR		2018	0	0	0	0	1	0	0	1	1	FS
2018-08-19	EAST CHAMPARAN	MADHOPUR		2018	1	0	0	0	0	0	2	0	0	LL
2018-08-19	EAST CHAMPARAN	MADHOPUR		2018	1	0	0	0	0	0	2	0	0	LL
2018-08-19	EAST CHAMPARAN	MADHOPUR		2018	1	0	0	0	0	0	2	0	0	LL
2018-08-19	EAST CHAMPARAN	MADHOPUR		2018	0	1	0	0	0	0	1	1	0	LS
2018-08-19	EAST CHAMPARAN	MADHOPUR		2018	0	1	0	0	0	0	1	1	0	LS
2018-08-19	EAST CHAMPARAN	MADHOPUR		2018	0	1	0	0	0	0	1	1	0	LS
2018-08-19	EAST CHAMPARAN	MADHOPUR		2018	0	1	0	0	0	0	1	1	0	LS
2018-08-19	EAST CHAMPARAN	MADHOPUR		2018	0	1	0	0	0	0	1	1	0	LS
2018-08-19	EAST CHAMPARAN	MADHOPUR		2018	0	0	0	1	0	0	0	2	0	SS
2018-08-19	EAST CHAMPARAN	MADHOPUR		2018	0	0	0	1	0	0	0	2	0	SS
2018-08-20	EAST CHAMPARAN	MADHOPUR		2018	1	0	0	0	0	0	2	0	0	LL
2018-08-20	EAST CHAMPARAN	MADHOPUR		2018	1	0	0	0	0	0	2	0	0	LL
2018-08-20	EAST CHAMPARAN	MADHOPUR		2018	1	0	0	0	0	0	2	0	0	LL
2018-08-20	EAST CHAMPARAN	MADHOPUR		2018	1	0	0	0	0	0	2	0	0	LL
2018-08-20	EAST CHAMPARAN	MADHOPUR		2018	1	0	0	0	0	0	2	0	0	LL
2018-08-20	EAST CHAMPARAN	MADHOPUR		2018	1	0	0	0	0	0	2	0	0	LL
2018-08-20	EAST CHAMPARAN	MADHOPUR		2018	1	0	0	0	0	0	2	0	0	LL
2018-08-20	EAST CHAMPARAN	MADHOPUR		2018	0	1	0	0	0	0	1	1	0	LS
2018-08-20	EAST CHAMPARAN	MADHOPUR		2018	0	1	0	0	0	0	1	1	0	LS
2018-08-20	EAST CHAMPARAN	MADHOPUR		2018	0	1	0	0	0	0	1	1	0	LS
2018-08-20	EAST CHAMPARAN	MADHOPUR		2018	0	1	0	0	0	0	1	1	0	LS
2018-08-20	EAST CHAMPARAN	MADHOPUR		2018	0	1	0	0	0	0	1	1	0	LS
2018-08-20	EAST CHAMPARAN	MADHOPUR		2018	0	1	0	0	0	0	1	1	0	LS
2018-08-20	EAST CHAMPARAN	MADHOPUR		2018	0	0	0	1	0	0	0	2	0	SS
2018-09-06	EAST CHAMPARAN	MADHOPUR		2018	0	0	1	0	0	0	1	0	1	LF
2018-09-06	EAST CHAMPARAN	MADHOPUR		2018	1	0	0	0	0	0	2	0	0	LL
2018-09-06	EAST CHAMPARAN	MADHOPUR		2018	1	0	0	0	0	0	2	0	0	LL
2018-09-20	EAST CHAMPARAN	MADHOPUR		2018	0	0	1	0	0	0	1	0	1	LF
2018-09-20	EAST CHAMPARAN	MADHOPUR		2018	0	0	0	0	1	0	0	1	1	FS
2018-09-20	EAST CHAMPARAN	MADHOPUR		2018	1	0	0	0	0	0	2	0	0	LL
2018-09-20	EAST CHAMPARAN	MADHOPUR		2018	1	0	0	0	0	0	2	0	0	LL
2018-09-20	EAST CHAMPARAN	MADHOPUR		2018	1	0	0	0	0	0	2	0	0	LL
2018-09-20	EAST CHAMPARAN	MADHOPUR		2018	1	0	0	0	0	0	2	0	0	LL
2018-09-20	EAST CHAMPARAN	MADHOPUR		2018	1	0	0	0	0	0	2	0	0	LL
2018-09-20	EAST CHAMPARAN	MADHOPUR		2018	0	1	0	0	0	0	1	1	0	LS
2018-09-20	EAST CHAMPARAN	MADHOPUR		2018	0	1	0	0	0	0	1	1	0	LS
2018-09-20	EAST CHAMPARAN	MADHOPUR		2018	0	1	0	0	0	0	1	1	0	LS
2018-09-20	EAST CHAMPARAN	MADHOPUR		2018	0	1	0	0	0	0	1	1	0	LS
[truncated: 15,682 more rows]
