# Supplementary material for: Molecular surveillance of insecticide resistance in Phlebotomus argentipes targeted by indoor residual spraying for visceral leishmaniasis elimination in India
Source: PLoS Negl Trop Dis. 2023 Nov 8;17(11):e0011734. doi: 10.1371/journal.pntd.0011734 (PMC10659200; doi:10.1371/journal.pntd.0011734)
Supplement: S3 Table — (XLSX) [file pntd.0011734.s003.xlsx]

## Sheet: data for IRS analysis
S3 Table. Marker data summarised by village including spray proportion metrics
District	Village	District code	Village code	Year (genotype data)	Year (IRS data)	SS_freq	LS_freq	LL_freq	FS_freq	LF_freq	FF_freq	kdr_freq	total_genos	L_all_freq	S_all_freq	F_all_freq	total_alleles	proportion_IRS_sprayed_previous_year	undersprayed_proportion
EAST CHAMPARAN	BIJULPUR	2	1	2018	2017													0.37069
EAST CHAMPARAN	CHAINPUR	2	2	2018	2017													0.37069
EAST CHAMPARAN	JAISINGHPUR NORTH	2	3	2018	2017	21	74	68	21	22	8	50	214	232	137	59	428	0.615385	0.24
EAST CHAMPARAN	MADHOPUR	2	4	2018	2017	39	79	61	12	10	0	51	201	211	169	22	402	0.785714	0.52
EAST CHAMPARAN	MADHUMALAT	2	5	2018	2017	42	72	49	12	14	4	58	193	184	168	34	386	0.78125	0.786667
EAST CHAMPARAN	MATHURAPUR	2	6	2018	2017	15	24	21	4	1	8	27	73	67	58	21	146	0.793478	0.466667
GODDA	BAXARA	3	1	2018	2017													0.0769231
GODDA	BHATONDA	3	2	2018	2017	7	3	2	39	86	4	50	141	93	56	133	282	0.769231	0.197183
GODDA	BIRNIYA	3	3	2018	2017													0.423077
GODDA	GUMMA	3	4	2018	2017	15	20	12	27	66	2	44	142	110	77	97	284	0.214286	0.0410959
GODDA	KATHON	3	5	2018	2017	11	6	0	46	82	3	60	148	88	74	134	296	0.428571	0.364865
GODDA	SAKRI	3	6	2018	2017	26	9	5	113	142	6	145	301	161	174	267	602	0.464286	0.337838
GOPALGANJ	BARAULI	4	1	2018	2017	18	2	2	13	2	11	42	48	8	51	37	96	0.711957	0.253731
GOPALGANJ	JOKAHA	4	2	2018	2017													0.840909
GOPALGANJ	KALYANPURMATHIYA	4	3	2018	2017	151	29	6	83	14	20	254	303	55	414	137	606	0.633333	0.0344828
GOPALGANJ	RUPANCHAP	4	4	2018	2017	42	9	3	50	10	18	110	132	25	143	96	264	0.840909	0.231884
GOPALGANJ	SADAUA	4	5	2018	2017	106	37	15	40	11	10	156	219	78	289	71	438	0.678571	0.109589
GOPALGANJ	SARAR	4	6	2018	2017													0.9375
KATIHAR	BALUA	5	1	2018	2017	0	2	0	16	24	1	17	43	26	18	42	86	0.826087	0.554054
KATIHAR	GHUSKI	5	2	2018	2017													0.571429
KATIHAR	KAJRA	5	3	2018	2017	1	0	0	4	14	1	6	20	14	6	20	40	0.680851	0.266667
KATIHAR	KAWAR-KOTHI	5	4	2018	2017	2	3	5	7	39	2	11	58	52	14	50	116	0.5	0.5
KATIHAR	MILIK TOLA	5	5	2018	2017													0.615385
KATIHAR	SIWANA	5	6	2018	2017	5	6	2	23	47	3	31	86	57	39	76	172	0.833333	0.72
MUZAFFARPUR	ALINEORA	6	1	2018	2017	7	3	0	12	5	0	19	27	8	29	17	54	0.142857	0.366197
MUZAFFARPUR	BAHWAL	6	2	2018	2017													0.181818
MUZAFFARPUR	BAJARMURIYA	6	3	2018	2017	41	26	6	15	6	1	57	95	44	123	23	190	0.411765
MUZAFFARPUR	CHAKIMAAD	6	4	2018	2017													0.458333
MUZAFFARPUR	CHANDPARNA	6	5	2018	2017	104	12	0	135	33	4	243	288	45	355	176	576	0.875	0.24
MUZAFFARPUR	MAKSOODPUR	6	6	2018	2017	6	2	0	12	4	1	19	25	6	26	18	50	0.357143	0.666667
MUZAFFARPUR	MINAPUR	6	7	2018	2017	132	20	5	160	49	15	307	381	79	444	239	762	0.304348	0.542373
PURNIA	BISHANPUR	7	1	2018	2017	6	3	4	28	32	1	35	74	43	43	62	148	0.782609	0.685714
PURNIA	DHAMDAHA UTTAR	7	2	2018	2017	2	0	0	6	10	0	8	18	10	10	16	36	0.75	0.297297
PURNIA	DHARHARJAMUNIYA	7	3	2018	2017	14	9	2	23	30	0	37	78	43	60	53	156	0.933333	0.189189
PURNIA	KAJRA	7	4	2018	2017	4	10	0	23	23	0	27	60	33	41	46	120		0.597222
PURNIA	KUKRON	7	5	2018	2017	1	0	1	1	3	0	2	6	5	3	4	12	0.8	0.169492
PURNIA	PARASMANI	7	6	2018	2017	3	3	2	4	3	0	7	15	10	13	7	30	0.625	0.621622
SAMASTIPUR	BALAHI	8	1	2018	2017	67	3	2	123	50	29	219	274	57	260	231	548	0.375	0.42029
SAMASTIPUR	DHANHAR	8	2	2018	2017	37	1	0	86	26	14	137	164	27	161	140	328	0.235294	0.213333
SAMASTIPUR	KUSAIYA	8	3	2018	2017	27	0	1	65	16	15	107	124	18	119	111	248	0.287879	0.152778
SAMASTIPUR	RAHUA EAST	8	4	2018	2017													0.25	0.46875
SAMASTIPUR	SATMALPUR	8	5	2018	2017													0.254717
EAST CHAMPARAN	BIJULPUR	2	1	2019	2018													0.189655
EAST CHAMPARAN	CHAINPUR	2	2	2019	2018													0.189655
EAST CHAMPARAN	JAISINGHPUR NORTH	2	3	2019	2018	19	64	59	15	22	7	41	186	204	117	51	372	0.192308	0.583333
EAST CHAMPARAN	MADHOPUR	2	4	2019	2018	68	199	140	13	31	11	92	462	510	348	66	924	0.387755	0.416667
EAST CHAMPARAN	MADHUMALAT	2	5	2019	2018	39	83	54	12	11	16	67	215	202	173	55	430	0.385417	0.416667
EAST CHAMPARAN	MATHURAPUR	2	6	2019	2018	10	25	23	3	12	14	27	87	83	48	43	174	0.391304	0.916667
GODDA	BAXARA	3	1	2019	2018													0.0384615
GODDA	BHATONDA	3	2	2019	2018	18	9	3	75	175	7	100	287	190	120	264	574	0.346154	0.5
GODDA	BIRNIYA	3	3	2019	2018													0.192308
GODDA	GUMMA	3	4	2019	2018	12	24	29	32	64	3	47	164	146	80	102	328	0.107143	0
GODDA	KATHON	3	5	2019	2018	28	6	8	120	212	9	157	383	234	182	350	766	0.25	0.666667
GODDA	SAKRI	3	6	2019	2018	25	8	8	134	169	12	171	356	193	192	327	712	0.25	0
GOPALGANJ	BARAULI	4	1	2019	2018	14	6	0	3	1	2	19	26	7	37	8	52	0.353261	0
GOPALGANJ	JOKAHA	4	2	2019	2018	41	11	2	17	5	5	63	81	20	110	32	162	0.409091
GOPALGANJ	KALYANPURMATHIYA	4	3	2019	2018	62	20	1	52	7	7	121	149	29	196	73	298	0.333333	0
GOPALGANJ	RUPANCHAP	4	4	2019	2018	11	4	0	6	0	4	21	25	4	32	14	50	0.409091	0
GOPALGANJ	SADAUA	4	5	2019	2018	56	16	3	31	9	2	89	117	31	159	44	234	0.321429	0
GOPALGANJ	SARAR	4	6	2019	2018	24	6	0	12	5	2	38	49	11	66	21	98	0.46875
KATIHAR	BALUA	5	1	2019	2018	16	13	12	33	79	9	58	162	116	78	130	324	0.413043	0.916667
KATIHAR	GHUSKI	5	2	2019	2018													0.321429
KATIHAR	KAJRA	5	3	2019	2018	1	0	1	7	14	4	12	27	16	9	29	54	0.351064	0.666667
KATIHAR	KAWAR-KOTHI	5	4	2019	2018	8	7	8	22	76	4	34	125	99	45	106	250	0.270833	0.666667
KATIHAR	MILIK TOLA	5	5	2019	2018													0.307692
KATIHAR	SIWANA	5	6	2019	2018	17	14	5	68	141	16	101	261	165	116	241	522	0.4375	0.416667
MUZAFFARPUR	ALINEORA	6	1	2019	2018													0.107143
MUZAFFARPUR	BAHWAL	6	2	2019	2018													0.181818
MUZAFFARPUR	BAJARMURIYA	6	3	2019	2018	15	10	2	13	4	1	29	45	18	53	19	90	0.147059	0.5
MUZAFFARPUR	CHAKIMAAD	6	4	2019	2018													0.208333
MUZAFFARPUR	CHANDPARNA	6	5	2019	2018	51	8	2	57	12	1	109	131	24	167	71	262	0.375	0.636364
MUZAFFARPUR	MAKSOODPUR	6	6	2019	2018													0.142857
MUZAFFARPUR	MINAPUR	6	7	2019	2018	77	27	2	114	51	14	205	285	82	295	193	570	0.108696	0.166667
PURNIA	BISHANPUR	7	1	2019	2018	21	19	13	142	212	13	176	420	257	203	380	840	0.413043	0.416667
PURNIA	DHAMDAHA UTTAR	7	2	2019	2018	6	0	1	7	13	4	17	31	15	19	28	62	0.375	0.333333
PURNIA	DHARHARJAMUNIYA	7	3	2019	2018	23	18	3	44	37	1	68	126	61	108	83	252	0.466667	0
PURNIA	KAJRA	7	4	2019	2018	9	4	2	24	31	2	35	72	39	46	59	144		0.166667
PURNIA	KUKRON	7	5	2019	2018	2	1	0	6	3	0	8	12	4	11	9	24	0.4	0.416667
PURNIA	PARASMANI	7	6	2019	2018	1	0	0	3	1	0	4	5	1	5	4	10	0.25	0.0833333
SAMASTIPUR	BALAHI	8	1	2019	2018	58	2	0	110	35	18	186	223	37	228	181	446	0.125	0.454545
SAMASTIPUR	DHANHAR	8	2	2019	2018	46	3	0	71	25	10	127	155	28	166	116	310	0.147059	0
SAMASTIPUR	KUSAIYA	8	3	2019	2018	46	1	0	64	17	29	139	157	18	157	139	314	0.0757576	0.5
SAMASTIPUR	RAHUA EAST	8	4	2019	2018													0.125
SAMASTIPUR	SATMALPUR	8	5	2019	2018													0.0660377
EAST CHAMPARAN	BIJULPUR	2	1	2020	2019													0.301724
EAST CHAMPARAN	CHAINPUR	2	2	2020	2019													0.301724
EAST CHAMPARAN	JAISINGHPUR NORTH	2	3	2020	2019	45	63	60	11	25	7	63	211	208	164	50	422	0.153846	0.75
EAST CHAMPARAN	MADHOPUR	2	4	2020	2019	24	61	35	10	8	3	37	141	139	119	24	282	0.234694	0.75
EAST CHAMPARAN	MADHUMALAT	2	5	2020	2019	32	46	32	4	7	2	38	123	117	114	15	246	0.229167	1
EAST CHAMPARAN	MATHURAPUR	2	6	2020	2019	6	13	9	1	1	0	7	30	32	26	2	60	0.25	0.5
GODDA	BAXARA	3	1	2020	2019													0.230769
GODDA	BHATONDA	3	2	2020	2019	8	3	13	62	119	3	73	208	148	81	187	416	0.769231	0.583333
GODDA	BIRNIYA	3	3	2020	2019													0.461538
GODDA	GUMMA	3	4	2020	2019	21	26	18	31	45	0	52	141	107	99	76	282	0.107143	0.5
GODDA	KATHON	3	5	2020	2019	9	4	8	60	94	6	75	181	114	82	166	362	0.571429	0
GODDA	SAKRI	3	6	2020	2019	27	6	5	77	127	1	105	243	143	137	206	486	0.785714	0.166667
GOPALGANJ	BARAULI	4	1	2020	2019	0	0	0	2	0	0	2	2	0	2	2	4	0.88587	0
GOPALGANJ	JOKAHA	4	2	2020	2019	10	3	0	5	0	0	15	18	3	28	5	36	0.931818	0.0833333
GOPALGANJ	KALYANPURMATHIYA	4	3	2020	2019	11	0	0	6	2	0	17	19	2	28	8	38	0.9	0
GOPALGANJ	RUPANCHAP	4	4	2020	2019	29	3	0	13	2	2	44	49	5	74	19	98	0.931818	0.375
GOPALGANJ	SADAUA	4	5	2020	2019	9	1	0	6	4	0	15	20	5	25	10	40	0.857143	0.65
GOPALGANJ	SARAR	4	6	2020	2019													0.953125
KATIHAR	BALUA	5	1	2020	2019	5	1	8	15	20	0	20	49	37	26	35	98	0.369565	0
KATIHAR	GHUSKI	5	2	2020	2019													0.285714
KATIHAR	KAJRA	5	3	2020	2019	0	1	0	0	2	0	0	3	3	1	2	6	0.397849	0.75
KATIHAR	KAWAR-KOTHI	5	4	2020	2019	0	0	0	3	7	0	3	10	7	3	10	20	0.297872	1
KATIHAR	MILIK TOLA	5	5	2020	2019													0.2
KATIHAR	SIWANA	5	6	2020	2019	4	4	1	11	29	0	15	49	35	23	40	98	0.4375
MUZAFFARPUR	ALINEORA	6	1	2020	2019													0.0714286
MUZAFFARPUR	BAHWAL	6	2	2020	2019													0.0454545
MUZAFFARPUR	BAJARMURIYA	6	3	2020	2019	5	5	0	6	3	1	12	20	8	21	11	40	0.0882353	0.5
MUZAFFARPUR	CHAKIMAAD	6	4	2020	2019													0.25
MUZAFFARPUR	CHANDPARNA	6	5	2020	2019	24	0	1	28	4	2	54	59	6	76	36	118	0.375	0.25
MUZAFFARPUR	MAKSOODPUR	6	6	2020	2019	50	17	2	51	42	1	102	163	63	168	95	326	0.178571	0
MUZAFFARPUR	MINAPUR	6	7	2020	2019	54	12	8	52	19	3	109	148	47	172	77	296	0.173913	0.5
PURNIA	BISHANPUR	7	1	2020	2019	4	1	0	11	11	0	15	27	12	20	22	54	0.804348	0.35
PURNIA	DHAMDAHA UTTAR	7	2	2020	2019	0	1	0	3	3	0	3	7	4	4	6	14	0.875	0.34375
PURNIA	DHARHARJAMUNIYA	7	3	2020	2019	4	1	0	3	6	0	7	14	7	12	9	28	0.833333	0.3
PURNIA	KAJRA	7	4	2020	2019	1	0	1	0	0	0	1	2	2	2	0	4		0.157895
PURNIA	KUKRON	7	5	2020	2019	0	0	0	0	2	0	0	2	2	0	2	4	0.833333	0.0909091
PURNIA	PARASMANI	7	6	2020	2019	0	0	1	0	0	0	0	1	2	0	0	2	0.458333	0.45
SAMASTIPUR	BALAHI	8	1	2020	2019	25	1	0	25	7	4	54	62	8	76	40	124	0.0625	0.458333
SAMASTIPUR	DHANHAR	8	2	2020	2019	0	0	0	1	0	0	1	1	0	1	1	2	0.117647	0.833333
SAMASTIPUR	KUSAIYA	8	3	2020	2019	2	0	0	2	1	0	4	5	1	6	3	10	0.030303	0.826087
SAMASTIPUR	RAHUA EAST	8	4	2020	2019	8	1	0	11	8	1	20	29	9	28	21	58	0.125
SAMASTIPUR	SATMALPUR	8	5	2020	2019	18	0	0	25	8	3	46	54	8	61	39	108	0.0566038
